# Supplementary material for: A crowdsourcing database for the copy-number variation of the Spanish population
Source: Hum Genomics. 2023 Mar 9;17:20. doi: 10.1186/s40246-023-00466-8 (PMC9997023; doi:10.1186/s40246-023-00466-8)
Supplement: Supplementary file 1 — Additional file 1: Table S1. List and annotation of protein coding genes affected by at least one CNV in SPACNACS samples processed with Gridss pipeline. [file 40246_2023_466_MOESM1_ESM.xlsx]

## Sheet: Legend
Supplementary_table_1	List and annotation of protein coding genes affected by at least one CNV in SPACNACS samples processed with Gridss pipeline.
FIELD	DESCRIPTION
Gene	Gene symbol
Ensembl ID	Gene Ensembl identifier
Num. Individuals	Number of individuals with at least one CNV involving the gene at issue
Percentage	Frequency of individuals (%) with at least one CNV involving the gene at issue
Chromosome	Chromosome. Genome reference hs37d5 (hg19)
Gene start	Gene start coordinate. Genome reference hs37d5 (hg19)
Gene end	Gene start coordinate. Genome reference hs37d5 (hg19)
OMIM Diseases	OMIM diseases associated with the gene at issue. According to OMIM nomenclature:
	“?” → the relationship between the phenotype and gene is provisional
	“[ ]” → "nondiseases," mainly genetic variations that lead to apparently abnormal laboratory test values
	“{ }” → mutations that contribute to susceptibility to multifactorial disorders or to susceptibility to infection
	“(1)” → the disorder was positioned by mapping of the wildtype gene
	“(2)” → the disease phenotype itself was mapped
	“(3)” → the molecular basis of the disorder is known
	“(4)” → the disorder is a chromosome deletion or duplication syndrome
Num. Subpopulations	Number of different ICD-10 or controls subpopulations to which individuals with CNVs in the gene at issue belong
Subpopulation:num. individuals	ICD-10 subpopulations codes. The number of individuals corresponding to each subpopulation is indicated after “:”
	SUBPOPULATION	ICD-10 group
	subp_2	II Neoplasms
	subp_4	IV Endocrine, nutritional and metabolic diseases
	subp_5	V Mental and behavioural disorders
	subp_6	VI Diseases of the nervous system
	subp_7	VII Diseases of the eye and adnexa
	subp_8	VIII Diseases of the ear and mastoid process
	subp_9	IX Diseases of the circulatory system
	subp_10	X Diseases of the respiratory system
	subp_13	XIII Diseases of the musculoskeletal system and connective tissue
	subp_16	XVI Certain conditions originating in the perinatal period
	subp_17	XVII Congenital malformations, deformations and chromosomal abnormalities
	subp_18	XVIII Symptoms, signs and abnormal clinical and laboratory findings, not elsewhere classified
	subp_26	Healthy controls
	subp_29	III Diseases of the blood and blood-forming organs and certain disorders involving the immune mechanism (controls)
	subp_30	IV Endocrine, nutritional and metabolic diseases (controls)
	subp_31	V Mental and behavioural disorders (controls)
	subp_32	VI Diseases of the nervous system (controls)
	subp_33	VII Diseases of the eye and adnexa (controls)
	subp_34	VIII Diseases of the ear and mastoid process (controls)
	subp_35	IX Diseases of the circulatory system (controls)
	subp_36	X Diseases of the respiratory system (controls)
	subp_39	XIII Diseases of the musculoskeletal system and connective tissue (controls)
	subp_43	XVII Congenital malformations, deformations and chromosomal abnormalities (controls)
	subp_44	XVIII Symptoms, signs and abnormal clinical and laboratory findings, not elsewhere classified (controls)

## Sheet: Supplementary Table 1
Gene	Ensembl ID	Num. Individuals	Percentaje	Chromosome	Gene start	Gene end	OMIM Diseases	Num. Subpopulations	Subpopulation:num. individuals
C15orf41	ENSG00000186073	388	93	15	36871812	37102449	Dyserythropoietic anemia, congenital, type Ib, 615631 (3), Autosomal recessive	23	2:22; 4:4; 5:45; 6:22; 7:5; 8:2; 9:3; 10:8; 13:2; 16:1; 17:22; 18:6; 26:4; 29:7; 30:5; 31:116; 32:69; 33:5; 34:2; 36:1; 39:4; 43:25; 44:8;
GSTT2B	ENSG00000133433	386	92.6	22	24299601	24303373	-	23	2:23; 4:4; 5:46; 6:20; 7:3; 8:2; 9:3; 10:7; 13:2; 16:1; 17:24; 18:6; 26:4; 29:6; 30:5; 31:118; 32:68; 33:5; 34:2; 36:1; 39:4; 43:24; 44:8;
DDTL	ENSG00000099974	386	92.6	22	24309089	24314721	-	23	2:23; 4:4; 5:46; 6:20; 7:3; 8:2; 9:3; 10:7; 13:2; 16:1; 17:24; 18:6; 26:4; 29:6; 30:5; 31:118; 32:68; 33:5; 34:2; 36:1; 39:4; 43:24; 44:8;
OR4N4	ENSG00000183706	380	91.1	15	22382382	22383507	-	23	2:22; 4:4; 5:45; 6:20; 7:3; 8:2; 9:3; 10:7; 13:2; 16:1; 17:22; 18:6; 26:3; 29:6; 30:5; 31:117; 32:68; 33:5; 34:2; 36:1; 39:4; 43:24; 44:8;
RIMS1	ENSG00000079841	375	89.9	6	72596406	73112845	Cone-rod dystrophy 7, 603649 (3), Autosomal dominant	23	2:23; 4:3; 5:45; 6:20; 7:5; 8:2; 9:3; 10:6; 13:2; 16:1; 17:21; 18:6; 26:2; 29:5; 30:5; 31:118; 32:67; 33:5; 34:2; 36:1; 39:4; 43:21; 44:8;
DCC	ENSG00000187323	370	88.7	18	49866542	51057784	Mirror movements 1 and/or agenesis of the corpus callosum, 157600 (3), Autosomal dominant; Esophageal carcinoma, somatic, 133239 (3); Colorectal cancer, somatic, 114500 (3); Gaze palsy, familial horizontal, with progressive scoliosis, 2, 617542 (3), Autosomal recessive	23	2:22; 4:4; 5:45; 6:20; 7:5; 8:2; 9:2; 10:7; 13:2; 16:1; 17:18; 18:6; 26:3; 29:6; 30:5; 31:115; 32:65; 33:5; 34:2; 36:1; 39:4; 43:22; 44:8;
TM4SF20	ENSG00000168955	367	88	2	228226872	228246711	{Specific language impairment 5}, 615432 (3), Autosomal dominant	23	2:22; 4:3; 5:45; 6:20; 7:3; 8:2; 9:3; 10:6; 13:2; 16:1; 17:18; 18:6; 26:2; 29:5; 30:5; 31:116; 32:67; 33:4; 34:2; 36:1; 39:4; 43:22; 44:8;
TRIM5	ENSG00000132256	365	87.5	11	5684425	5959849	-	22	2:20; 4:3; 5:45; 6:23; 7:5; 8:2; 9:3; 10:6; 13:2; 17:20; 18:6; 26:4; 29:4; 30:5; 31:109; 32:68; 33:5; 34:2; 36:1; 39:3; 43:21; 44:8;
WWOX	ENSG00000186153	363	87.1	16	78133310	79246564	Esophageal squamous cell carcinoma, somatic, 133239 (3); Developmental and epileptic encephalopathy 28, 616211 (3), Autosomal recessive; Spinocerebellar ataxia, autosomal recessive 12, 614322 (3), Autosomal recessive	23	2:22; 4:3; 5:45; 6:20; 7:5; 8:2; 9:3; 10:8; 13:2; 16:1; 17:22; 18:6; 26:3; 29:4; 30:5; 31:113; 32:61; 33:5; 34:2; 36:1; 39:4; 43:19; 44:7;
OR52N5	ENSG00000181009	363	87.1	11	5798864	5799897	-	22	2:20; 4:3; 5:44; 6:23; 7:4; 8:2; 9:3; 10:6; 13:2; 17:20; 18:6; 26:4; 29:4; 30:5; 31:109; 32:68; 33:5; 34:2; 36:1; 39:3; 43:21; 44:8;
OR52N1	ENSG00000181001	363	87.1	11	5809084	5810046	-	22	2:20; 4:3; 5:44; 6:23; 7:4; 8:2; 9:3; 10:6; 13:2; 17:20; 18:6; 26:4; 29:4; 30:5; 31:109; 32:68; 33:5; 34:2; 36:1; 39:3; 43:21; 44:8;
MID1	ENSG00000101871	360	86.3	X	10413350	10851773	Opitz GBBB syndrome, 300000 (3), X-linked recessive	23	2:20; 4:3; 5:43; 6:21; 7:5; 8:2; 9:3; 10:6; 13:2; 16:1; 17:23; 18:6; 26:4; 29:4; 30:5; 31:110; 32:61; 33:4; 34:2; 36:1; 39:4; 43:22; 44:8;
VAMP7	ENSG00000124333	334	80.1	X	155110956	155173433	-	23	2:18; 4:4; 5:45; 6:15; 7:5; 8:2; 9:2; 10:6; 13:2; 16:1; 17:15; 18:6; 26:3; 29:3; 30:5; 31:105; 32:65; 33:3; 34:1; 36:1; 39:3; 43:18; 44:6;
AFP	ENSG00000081051	290	69.5	4	74296855	74321891	[Hereditary persistence of alpha-fetoprotein], 615970 (3), Autosomal dominant; Alpha-fetoprotein deficiency, 615969 (3), Autosomal recessive	22	2:23; 4:3; 5:5; 6:16; 7:1; 8:2; 9:3; 10:8; 13:2; 17:11; 18:6; 26:2; 29:5; 30:5; 31:86; 32:68; 33:5; 34:2; 36:1; 39:4; 43:24; 44:8;
ITPR2	ENSG00000123104	286	68.6	12	26490342	26986131	?Anhidrosis, isolated, with normal sweat glands, 106190 (3), Autosomal recessive	23	2:22; 4:4; 5:10; 6:17; 7:3; 8:2; 9:3; 10:6; 13:1; 16:1; 17:12; 18:6; 26:3; 29:5; 30:5; 31:87; 32:60; 33:5; 34:2; 36:1; 39:4; 43:19; 44:8;
LCE3C	ENSG00000244057	255	61.2	1	152573138	152573562	-	22	2:21; 4:3; 5:10; 6:14; 7:3; 8:2; 9:2; 10:6; 13:1; 17:9; 18:4; 26:3; 29:5; 30:5; 31:74; 32:52; 33:4; 34:2; 36:1; 39:4; 43:22; 44:8;
LCE3B	ENSG00000187238	255	61.2	1	152586287	152586574	-	22	2:21; 4:3; 5:10; 6:14; 7:3; 8:2; 9:2; 10:6; 13:1; 17:9; 18:4; 26:3; 29:5; 30:5; 31:74; 32:52; 33:4; 34:2; 36:1; 39:4; 43:22; 44:8;
MLIP	ENSG00000146147	247	59.2	6	53794780	54131078	-	20	2:21; 4:2; 5:4; 6:13; 7:4; 8:2; 9:2; 10:7; 17:10; 18:6; 26:3; 29:4; 30:4; 31:77; 32:58; 33:3; 34:1; 39:2; 43:20; 44:4;
OR5H15	ENSG00000233412	226	54.2	3	97887544	97888485	-	22	2:16; 4:2; 5:7; 6:10; 7:2; 8:2; 9:3; 10:3; 13:2; 17:6; 18:5; 26:2; 29:4; 30:4; 31:72; 32:55; 33:1; 34:2; 36:1; 39:4; 43:17; 44:6;
OR5H14	ENSG00000236032	226	54.2	3	97868170	97869249	-	22	2:16; 4:2; 5:7; 6:10; 7:2; 8:2; 9:3; 10:3; 13:2; 17:6; 18:5; 26:2; 29:4; 30:4; 31:72; 32:55; 33:1; 34:2; 36:1; 39:4; 43:17; 44:6;
C1orf101	ENSG00000179397	225	54	1	244617679	244804479	-	22	2:19; 4:2; 5:4; 6:12; 7:3; 8:2; 9:2; 10:3; 13:2; 17:7; 18:4; 26:1; 29:3; 30:4; 31:67; 32:54; 33:4; 34:2; 36:1; 39:3; 43:20; 44:6;
ANP32B	ENSG00000136938	225	54	9	100745643	100778225	-	20	2:14; 5:38; 6:17; 7:5; 8:1; 9:1; 10:3; 13:2; 16:1; 17:11; 18:4; 29:2; 30:2; 31:68; 32:35; 33:1; 34:2; 39:4; 43:10; 44:4;
CNTNAP2	ENSG00000174469	221	53	7	145813453	148118090	Pitt-Hopkins like syndrome 1, 610042 (3), Autosomal recessive; {Autism susceptibility 15}, 612100 (3)	21	2:18; 4:3; 5:5; 6:14; 7:3; 8:2; 9:3; 10:7; 13:2; 17:8; 18:5; 26:3; 29:2; 30:3; 31:60; 32:53; 33:3; 34:2; 39:3; 43:17; 44:5;
XYLT1	ENSG00000103489	209	50.1	16	17195626	17564738	Desbuquois dysplasia 2, 615777 (3), Autosomal recessive; {Pseudoxanthoma elasticum, modifier of severity of}, 264800 (3), Autosomal recessive	21	2:16; 4:3; 5:5; 6:9; 7:2; 8:1; 9:2; 10:7; 13:1; 17:7; 18:6; 26:2; 29:3; 30:4; 31:58; 32:53; 33:3; 34:2; 39:3; 43:17; 44:5;
ZC3H12C	ENSG00000149289	201	48.2	11	109964087	110042566	-	20	2:14; 4:2; 5:8; 6:10; 7:3; 8:2; 9:1; 10:4; 13:2; 17:5; 18:4; 29:2; 30:5; 31:64; 32:46; 33:2; 34:2; 39:2; 43:16; 44:7;
MROH1	ENSG00000179832	192	46	8	145202919	145316843	-	20	2:15; 4:2; 5:9; 6:12; 7:3; 9:3; 10:4; 13:1; 17:10; 18:4; 26:1; 29:4; 30:3; 31:53; 32:42; 33:1; 34:2; 39:3; 43:18; 44:2;
STK39	ENSG00000198648	179	42.9	2	168810530	169104651	-	21	2:14; 4:3; 5:7; 6:8; 7:3; 9:1; 10:6; 13:2; 17:6; 18:3; 26:2; 29:3; 30:2; 31:57; 32:40; 33:1; 34:2; 36:1; 39:2; 43:11; 44:5;
SLC4A8	ENSG00000050438	177	42.4	12	51785101	51902980	-	19	2:7; 5:26; 6:9; 7:4; 8:1; 10:3; 13:2; 16:1; 17:11; 18:4; 29:2; 30:6; 31:57; 32:28; 33:2; 35:2; 39:1; 43:9; 44:2;
MUC19	ENSG00000205592	174	41.7	12	40787197	40964632	-	20	2:14; 4:1; 5:14; 6:11; 7:3; 8:1; 10:5; 13:1; 16:1; 17:7; 18:4; 29:2; 30:4; 31:54; 32:35; 33:1; 34:1; 39:1; 43:12; 44:2;
PRR4	ENSG00000111215	169	40.5	12	10977559	11324212	-	20	2:16; 4:3; 5:2; 6:7; 7:3; 8:1; 9:1; 10:8; 17:4; 18:3; 26:2; 29:3; 30:4; 31:48; 32:38; 33:1; 34:2; 39:3; 43:14; 44:6;
ADARB1	ENSG00000197381	168	40.3	21	46493768	46646478	Neurodevelopmental disorder with hypotonia, microcephaly, and seizures, 618862 (3), Autosomal recessive	20	2:10; 4:2; 5:3; 6:5; 7:3; 8:1; 9:1; 10:5; 17:6; 18:4; 26:4; 29:4; 30:4; 31:50; 32:42; 33:2; 34:1; 39:2; 43:15; 44:4;
DRAM1	ENSG00000136048	167	40	12	102271129	102405908	-	20	2:9; 5:14; 6:8; 7:3; 8:1; 9:1; 10:4; 13:2; 16:1; 17:7; 18:3; 26:1; 29:2; 30:4; 31:55; 32:35; 33:2; 39:1; 43:11; 44:3;
TAS2R14	ENSG00000212127	162	38.8	12	11090005	11324172	-	20	2:15; 4:3; 5:2; 6:7; 7:3; 8:1; 9:1; 10:8; 17:3; 18:3; 26:2; 29:3; 30:4; 31:46; 32:37; 33:1; 34:1; 39:3; 43:13; 44:6;
TAS2R46	ENSG00000226761	160	38.4	12	11213964	11214893	-	20	2:14; 4:3; 5:2; 6:7; 7:3; 8:1; 9:1; 10:8; 17:3; 18:3; 26:2; 29:3; 30:4; 31:45; 32:37; 33:1; 34:1; 39:3; 43:13; 44:6;
TSPAN8	ENSG00000127324	159	38.1	12	71518865	71835678	-	21	2:12; 5:9; 6:6; 7:3; 8:1; 9:1; 10:4; 13:2; 16:1; 17:7; 18:3; 26:1; 29:2; 30:4; 31:48; 32:37; 33:2; 34:1; 39:1; 43:11; 44:3;
MGAT4C	ENSG00000182050	159	38.1	12	86372516	87232681	-	20	2:13; 5:9; 6:7; 7:3; 8:1; 9:1; 10:4; 13:2; 16:1; 17:7; 18:3; 26:1; 29:2; 30:4; 31:47; 32:37; 33:2; 39:1; 43:11; 44:3;
GABBR2	ENSG00000136928	158	37.9	9	101050391	101471479	{Nicotine dependence, protection against}, 188890 (3); {Nicotine dependence, susceptibility to}, 188890 (3); Developmental and epileptic encephalopathy 59, 617904 (3), Autosomal dominant; Neurodevelopmental disorder with poor language and loss of hand skills, 617903 (3), Autosomal dominant	19	2:15; 4:2; 5:5; 6:8; 7:3; 10:3; 13:1; 17:7; 18:4; 26:2; 29:3; 30:3; 31:43; 32:32; 33:3; 34:2; 39:3; 43:12; 44:7;
PRED58	ENSG00000267857	157	37.6	21	46520728	46534873	-	19	2:10; 4:2; 5:3; 6:4; 7:3; 8:1; 10:4; 17:6; 18:4; 26:4; 29:3; 30:3; 31:48; 32:39; 33:2; 34:1; 39:2; 43:14; 44:4;
PPFIA2	ENSG00000139220	157	37.6	12	81652045	82153332	-	20	2:11; 5:9; 6:7; 7:3; 8:1; 9:1; 10:4; 13:2; 16:1; 17:7; 18:3; 26:1; 29:2; 30:4; 31:47; 32:36; 33:2; 39:1; 43:12; 44:3;
CNTN1	ENSG00000018236	157	37.6	12	41086244	41466220	?Myopathy, congenital, Compton-North, 612540 (3), Autosomal recessive	19	2:12; 4:1; 5:8; 6:8; 7:3; 8:1; 10:3; 13:1; 16:1; 17:6; 18:4; 29:2; 30:4; 31:51; 32:36; 33:1; 39:1; 43:11; 44:3;
TPH2	ENSG00000139287	154	36.9	12	72332626	72580398	{?Attention deficit-hyperactivity disorder, susceptibility to, 7}, 613003 (3); {Unipolar depression, susceptibility to}, 608516 (3)	20	2:11; 5:9; 6:7; 7:3; 8:1; 9:1; 10:4; 13:2; 16:1; 17:7; 18:3; 26:1; 29:2; 30:4; 31:44; 32:36; 33:2; 39:1; 43:12; 44:3;
AMDHD1	ENSG00000139344	154	36.9	12	96337071	96362370	-	20	2:10; 5:9; 6:7; 7:3; 8:1; 9:1; 10:4; 13:2; 16:1; 17:7; 18:3; 26:1; 29:2; 30:4; 31:46; 32:36; 33:2; 39:1; 43:11; 44:3;
TDG	ENSG00000139372	151	36.2	12	104359582	104382652	-	20	2:9; 5:9; 6:6; 7:3; 8:1; 9:1; 10:4; 13:2; 16:1; 17:7; 18:3; 26:1; 29:2; 30:4; 31:46; 32:35; 33:2; 39:1; 43:11; 44:3;
DAB2IP	ENSG00000136848	151	36.2	9	124329336	124547809	-	17	2:13; 5:3; 6:9; 7:2; 8:1; 10:4; 17:6; 18:3; 26:1; 29:1; 30:4; 31:43; 32:39; 34:1; 39:2; 43:17; 44:2;
PTPRD	ENSG00000153707	150	36	9	8314246	10612723	-	22	2:11; 4:2; 5:8; 6:6; 7:3; 8:1; 9:1; 10:3; 13:2; 17:4; 18:4; 26:1; 29:3; 30:1; 31:44; 32:33; 33:2; 34:1; 36:1; 39:2; 43:12; 44:5;
PLXNC1	ENSG00000136040	150	36	12	94542499	94701451	-	20	2:10; 5:9; 6:6; 7:3; 8:1; 9:1; 10:4; 13:2; 16:1; 17:7; 18:3; 26:1; 29:2; 30:4; 31:44; 32:35; 33:2; 39:1; 43:11; 44:3;
MRPL42	ENSG00000198015	150	36	12	93861264	93897545	-	20	2:9; 5:9; 6:7; 7:3; 8:1; 9:1; 10:4; 13:2; 16:1; 17:7; 18:3; 26:1; 29:2; 30:4; 31:44; 32:35; 33:2; 39:1; 43:11; 44:3;
ANKS1B	ENSG00000185046	150	36	12	99120235	100378432	-	20	2:9; 5:9; 6:6; 7:3; 8:1; 9:1; 10:4; 13:2; 16:1; 17:7; 18:3; 26:1; 29:2; 30:4; 31:45; 32:35; 33:2; 39:1; 43:11; 44:3;
TRHDE	ENSG00000072657	149	35.7	12	72481046	73059422	-	20	2:9; 5:9; 6:7; 7:3; 8:1; 9:1; 10:4; 13:2; 16:1; 17:7; 18:3; 26:1; 29:2; 30:4; 31:43; 32:35; 33:2; 39:1; 43:11; 44:3;
NDUFA12	ENSG00000184752	149	35.7	12	95290831	95397546	Mitochondrial complex I deficiency, nuclear type 23, 618244 (3), Autosomal recessive	20	2:9; 5:9; 6:6; 7:3; 8:1; 9:1; 10:4; 13:2; 16:1; 17:7; 18:3; 26:1; 29:2; 30:4; 31:43; 32:36; 33:2; 39:1; 43:11; 44:3;
LUM	ENSG00000139329	149	35.7	12	91496406	91505608	-	20	2:9; 5:9; 6:6; 7:3; 8:1; 9:1; 10:4; 13:2; 16:1; 17:8; 18:3; 26:1; 29:2; 30:4; 31:43; 32:35; 33:2; 39:1; 43:11; 44:3;
CHPT1	ENSG00000111666	149	35.7	12	102090725	102137918	-	20	2:10; 5:9; 6:6; 7:3; 8:1; 9:1; 10:4; 13:2; 16:1; 17:7; 18:3; 26:1; 29:2; 30:4; 31:43; 32:35; 33:2; 39:1; 43:11; 44:3;
ZFC3H1	ENSG00000133858	148	35.5	12	72003252	72061505	-	20	2:9; 5:9; 6:6; 7:3; 8:1; 9:1; 10:4; 13:2; 16:1; 17:7; 18:3; 26:1; 29:2; 30:4; 31:43; 32:35; 33:2; 39:1; 43:11; 44:3;
ZDHHC17	ENSG00000186908	148	35.5	12	77157368	77247476	-	20	2:9; 5:9; 6:6; 7:3; 8:1; 9:1; 10:4; 13:2; 16:1; 17:7; 18:3; 26:1; 29:2; 30:4; 31:43; 32:35; 33:2; 39:1; 43:11; 44:3;
YEATS4	ENSG00000127337	148	35.5	12	69753483	69784576	-	20	2:9; 5:9; 6:6; 7:3; 8:1; 9:1; 10:4; 13:2; 16:1; 17:7; 18:3; 26:1; 29:2; 30:4; 31:43; 32:35; 33:2; 39:1; 43:11; 44:3;
VEZT	ENSG00000028203	148	35.5	12	95611522	95696566	-	20	2:9; 5:9; 6:6; 7:3; 8:1; 9:1; 10:4; 13:2; 16:1; 17:7; 18:3; 26:1; 29:2; 30:4; 31:43; 32:35; 33:2; 39:1; 43:11; 44:3;
UTP20	ENSG00000120800	148	35.5	12	101673887	101780394	-	20	2:9; 5:9; 6:6; 7:3; 8:1; 9:1; 10:4; 13:2; 16:1; 17:7; 18:3; 26:1; 29:2; 30:4; 31:43; 32:35; 33:2; 39:1; 43:11; 44:3;
USP44	ENSG00000136014	148	35.5	12	95910336	95945266	-	20	2:9; 5:9; 6:6; 7:3; 8:1; 9:1; 10:4; 13:2; 16:1; 17:7; 18:3; 26:1; 29:2; 30:4; 31:43; 32:35; 33:2; 39:1; 43:11; 44:3;
UHRF1BP1L	ENSG00000111647	148	35.5	12	100422233	100536626	-	20	2:9; 5:9; 6:6; 7:3; 8:1; 9:1; 10:4; 13:2; 16:1; 17:7; 18:3; 26:1; 29:2; 30:4; 31:43; 32:35; 33:2; 39:1; 43:11; 44:3;
UBE2N	ENSG00000177889	148	35.5	12	93799449	93836038	-	20	2:9; 5:9; 6:6; 7:3; 8:1; 9:1; 10:4; 13:2; 16:1; 17:7; 18:3; 26:1; 29:2; 30:4; 31:43; 32:35; 33:2; 39:1; 43:11; 44:3;
TSPAN19	ENSG00000231738	148	35.5	12	85408094	85430055	-	20	2:9; 5:9; 6:6; 7:3; 8:1; 9:1; 10:4; 13:2; 16:1; 17:7; 18:3; 26:1; 29:2; 30:4; 31:43; 32:35; 33:2; 39:1; 43:11; 44:3;
TMTC3	ENSG00000139324	148	35.5	12	88536073	88593664	Lissencephaly 8, 617255 (3), Autosomal recessive	20	2:9; 5:9; 6:6; 7:3; 8:1; 9:1; 10:4; 13:2; 16:1; 17:7; 18:3; 26:1; 29:2; 30:4; 31:43; 32:35; 33:2; 39:1; 43:11; 44:3;
TMTC2	ENSG00000179104	148	35.5	12	83080659	83528649	-	20	2:9; 5:9; 6:6; 7:3; 8:1; 9:1; 10:4; 13:2; 16:1; 17:7; 18:3; 26:1; 29:2; 30:4; 31:43; 32:35; 33:2; 39:1; 43:11; 44:3;
TMPO	ENSG00000120802	148	35.5	12	98909290	98944157	-	20	2:9; 5:9; 6:6; 7:3; 8:1; 9:1; 10:4; 13:2; 16:1; 17:7; 18:3; 26:1; 29:2; 30:4; 31:43; 32:35; 33:2; 39:1; 43:11; 44:3;
TMEM19	ENSG00000139291	148	35.5	12	72079867	72097836	-	20	2:9; 5:9; 6:6; 7:3; 8:1; 9:1; 10:4; 13:2; 16:1; 17:7; 18:3; 26:1; 29:2; 30:4; 31:43; 32:35; 33:2; 39:1; 43:11; 44:3;
TMEM132D	ENSG00000151952	148	35.5	12	129556270	130388211	-	22	2:12; 4:2; 5:3; 6:6; 7:3; 8:1; 9:1; 10:7; 13:1; 17:2; 18:2; 26:2; 29:3; 30:4; 31:43; 32:35; 33:2; 34:1; 36:1; 39:2; 43:10; 44:5;
TMCC3	ENSG00000057704	148	35.5	12	94960900	95044338	-	20	2:9; 5:9; 6:6; 7:3; 8:1; 9:1; 10:4; 13:2; 16:1; 17:7; 18:3; 26:1; 29:2; 30:4; 31:43; 32:35; 33:2; 39:1; 43:11; 44:3;
THAP2	ENSG00000173451	148	35.5	12	72056789	72074419	-	20	2:9; 5:9; 6:6; 7:3; 8:1; 9:1; 10:4; 13:2; 16:1; 17:7; 18:3; 26:1; 29:2; 30:4; 31:43; 32:35; 33:2; 39:1; 43:11; 44:3;
TBC1D15	ENSG00000121749	148	35.5	12	72233487	72320629	-	20	2:9; 5:9; 6:6; 7:3; 8:1; 9:1; 10:4; 13:2; 16:1; 17:7; 18:3; 26:1; 29:2; 30:4; 31:43; 32:35; 33:2; 39:1; 43:11; 44:3;
SYT1	ENSG00000067715	148	35.5	12	79257773	79845788	Baker-Gordon syndrome, 618218 (3), Autosomal dominant	20	2:9; 5:9; 6:6; 7:3; 8:1; 9:1; 10:4; 13:2; 16:1; 17:7; 18:3; 26:1; 29:2; 30:4; 31:43; 32:35; 33:2; 39:1; 43:11; 44:3;
SYCP3	ENSG00000139351	148	35.5	12	102122426	102133250	Pregnancy loss, recurrent, 4, 270960 (3), Autosomal dominant; Spermatogenic failure 4, 270960 (3), Autosomal dominant	20	2:9; 5:9; 6:6; 7:3; 8:1; 9:1; 10:4; 13:2; 16:1; 17:7; 18:3; 26:1; 29:2; 30:4; 31:43; 32:35; 33:2; 39:1; 43:11; 44:3;
STAB2	ENSG00000136011	148	35.5	12	103981051	104160505	-	20	2:9; 5:9; 6:6; 7:3; 8:1; 9:1; 10:4; 13:2; 16:1; 17:7; 18:3; 26:1; 29:2; 30:4; 31:43; 32:35; 33:2; 39:1; 43:11; 44:3;
SPIC	ENSG00000166211	148	35.5	12	101869199	101880775	-	20	2:9; 5:9; 6:6; 7:3; 8:1; 9:1; 10:4; 13:2; 16:1; 17:7; 18:3; 26:1; 29:2; 30:4; 31:43; 32:35; 33:2; 39:1; 43:11; 44:3;
SOCS2	ENSG00000120833	148	35.5	12	93963590	93977263	-	20	2:9; 5:9; 6:6; 7:3; 8:1; 9:1; 10:4; 13:2; 16:1; 17:7; 18:3; 26:1; 29:2; 30:4; 31:43; 32:35; 33:2; 39:1; 43:11; 44:3;
SNRPF	ENSG00000139343	148	35.5	12	96252706	96297606	-	20	2:9; 5:9; 6:6; 7:3; 8:1; 9:1; 10:4; 13:2; 16:1; 17:7; 18:3; 26:1; 29:2; 30:4; 31:43; 32:35; 33:2; 39:1; 43:11; 44:3;
SLC6A15	ENSG00000072041	148	35.5	12	85253492	85307394	-	20	2:9; 5:9; 6:6; 7:3; 8:1; 9:1; 10:4; 13:2; 16:1; 17:7; 18:3; 26:1; 29:2; 30:4; 31:43; 32:35; 33:2; 39:1; 43:11; 44:3;
SLC5A8	ENSG00000256870	148	35.5	12	101549271	101604185	-	20	2:9; 5:9; 6:6; 7:3; 8:1; 9:1; 10:4; 13:2; 16:1; 17:7; 18:3; 26:1; 29:2; 30:4; 31:43; 32:35; 33:2; 39:1; 43:11; 44:3;
SLC25A3	ENSG00000075415	148	35.5	12	98987369	98995946	Mitochondrial phosphate carrier deficiency, 610773 (3), Autosomal recessive	20	2:9; 5:9; 6:6; 7:3; 8:1; 9:1; 10:4; 13:2; 16:1; 17:7; 18:3; 26:1; 29:2; 30:4; 31:43; 32:35; 33:2; 39:1; 43:11; 44:3;
SLC17A8	ENSG00000179520	148	35.5	12	100750857	100815837	Deafness, autosomal dominant 25, 605583 (3), Autosomal dominant	20	2:9; 5:9; 6:6; 7:3; 8:1; 9:1; 10:4; 13:2; 16:1; 17:7; 18:3; 26:1; 29:2; 30:4; 31:43; 32:35; 33:2; 39:1; 43:11; 44:3;
SCYL2	ENSG00000136021	148	35.5	12	100660918	100735502	Arthrogryposis multiplex congenita 4, neurogenic, with agenesis of the corpus callosum, 618766 (3), Autosomal recessive	20	2:9; 5:9; 6:6; 7:3; 8:1; 9:1; 10:4; 13:2; 16:1; 17:7; 18:3; 26:1; 29:2; 30:4; 31:43; 32:35; 33:2; 39:1; 43:11; 44:3;
RP11-650K20.3	ENSG00000257327	148	35.5	12	104235229	104238442	-	20	2:9; 5:9; 6:6; 7:3; 8:1; 9:1; 10:4; 13:2; 16:1; 17:7; 18:3; 26:1; 29:2; 30:4; 31:43; 32:35; 33:2; 39:1; 43:11; 44:3;
RP11-552I14.1	ENSG00000257860	148	35.5	12	103545620	103562087	-	20	2:9; 5:9; 6:6; 7:3; 8:1; 9:1; 10:4; 13:2; 16:1; 17:7; 18:3; 26:1; 29:2; 30:4; 31:43; 32:35; 33:2; 39:1; 43:11; 44:3;
RP11-536G4.1	ENSG00000258292	148	35.5	12	96196875	96217085	-	20	2:9; 5:9; 6:6; 7:3; 8:1; 9:1; 10:4; 13:2; 16:1; 17:7; 18:3; 26:1; 29:2; 30:4; 31:43; 32:35; 33:2; 39:1; 43:11; 44:3;
RP11-293I14.2	ENSG00000258064	148	35.5	12	72067984	72092748	-	20	2:9; 5:9; 6:6; 7:3; 8:1; 9:1; 10:4; 13:2; 16:1; 17:7; 18:3; 26:1; 29:2; 30:4; 31:43; 32:35; 33:2; 39:1; 43:11; 44:3;
RP11-181C3.1	ENSG00000245017	148	35.5	12	98879322	98897633	-	20	2:9; 5:9; 6:6; 7:3; 8:1; 9:1; 10:4; 13:2; 16:1; 17:7; 18:3; 26:1; 29:2; 30:4; 31:43; 32:35; 33:2; 39:1; 43:11; 44:3;
RP11-167N24.6	ENSG00000258247	148	35.5	12	95770984	95774672	-	20	2:9; 5:9; 6:6; 7:3; 8:1; 9:1; 10:4; 13:2; 16:1; 17:7; 18:3; 26:1; 29:2; 30:4; 31:43; 32:35; 33:2; 39:1; 43:11; 44:3;
RP11-1105G2.3	ENSG00000258365	148	35.5	12	94671534	94676620	-	20	2:9; 5:9; 6:6; 7:3; 8:1; 9:1; 10:4; 13:2; 16:1; 17:7; 18:3; 26:1; 29:2; 30:4; 31:43; 32:35; 33:2; 39:1; 43:11; 44:3;
RASSF9	ENSG00000198774	148	35.5	12	86198331	86230348	-	20	2:9; 5:9; 6:6; 7:3; 8:1; 9:1; 10:4; 13:2; 16:1; 17:7; 18:3; 26:1; 29:2; 30:4; 31:43; 32:35; 33:2; 39:1; 43:11; 44:3;
RAB3IP	ENSG00000127328	148	35.5	12	70132461	70216984	-	20	2:9; 5:9; 6:6; 7:3; 8:1; 9:1; 10:4; 13:2; 16:1; 17:7; 18:3; 26:1; 29:2; 30:4; 31:43; 32:35; 33:2; 39:1; 43:11; 44:3;
RAB21	ENSG00000080371	148	35.5	12	72148654	72184699	-	20	2:9; 5:9; 6:6; 7:3; 8:1; 9:1; 10:4; 13:2; 16:1; 17:7; 18:3; 26:1; 29:2; 30:4; 31:43; 32:35; 33:2; 39:1; 43:11; 44:3;
PTPRR	ENSG00000153233	148	35.5	12	71031853	71314623	-	20	2:9; 5:9; 6:6; 7:3; 8:1; 9:1; 10:4; 13:2; 16:1; 17:7; 18:3; 26:1; 29:2; 30:4; 31:43; 32:35; 33:2; 39:1; 43:11; 44:3;
PTPRQ	ENSG00000139304	148	35.5	12	80799774	81072802	Deafness, autosomal dominant 73, 617663 (3), Autosomal dominant; Deafness, autosomal recessive 84A, 613391 (3), Autosomal recessive	20	2:9; 5:9; 6:6; 7:3; 8:1; 9:1; 10:4; 13:2; 16:1; 17:7; 18:3; 26:1; 29:2; 30:4; 31:43; 32:35; 33:2; 39:1; 43:11; 44:3;
PTPRB	ENSG00000127329	148	35.5	12	70910630	71031220	-	20	2:9; 5:9; 6:6; 7:3; 8:1; 9:1; 10:4; 13:2; 16:1; 17:7; 18:3; 26:1; 29:2; 30:4; 31:43; 32:35; 33:2; 39:1; 43:11; 44:3;
PPP1R12A	ENSG00000058272	148	35.5	12	80167343	80329240	Genitourinary and/or/brain malformation syndrome, 618820 (3), Autosomal dominant	20	2:9; 5:9; 6:6; 7:3; 8:1; 9:1; 10:4; 13:2; 16:1; 17:7; 18:3; 26:1; 29:2; 30:4; 31:43; 32:35; 33:2; 39:1; 43:11; 44:3;
POC1B-GALNT4	ENSG00000259075	148	35.5	12	89913185	89920039	-	20	2:9; 5:9; 6:6; 7:3; 8:1; 9:1; 10:4; 13:2; 16:1; 17:7; 18:3; 26:1; 29:2; 30:4; 31:43; 32:35; 33:2; 39:1; 43:11; 44:3;
POC1B	ENSG00000139323	148	35.5	12	89813495	89919801	Cone-rod dystrophy 20, 615973 (3), Autosomal recessive	20	2:9; 5:9; 6:6; 7:3; 8:1; 9:1; 10:4; 13:2; 16:1; 17:7; 18:3; 26:1; 29:2; 30:4; 31:43; 32:35; 33:2; 39:1; 43:11; 44:3;
PMCH	ENSG00000183395	148	35.5	12	102590237	102591623	-	20	2:9; 5:9; 6:6; 7:3; 8:1; 9:1; 10:4; 13:2; 16:1; 17:7; 18:3; 26:1; 29:2; 30:4; 31:43; 32:35; 33:2; 39:1; 43:11; 44:3;
PLEKHG7	ENSG00000187510	148	35.5	12	93115281	93166231	-	20	2:9; 5:9; 6:6; 7:3; 8:1; 9:1; 10:4; 13:2; 16:1; 17:7; 18:3; 26:1; 29:2; 30:4; 31:43; 32:35; 33:2; 39:1; 43:11; 44:3;
PHLDA1	ENSG00000139289	148	35.5	12	76419227	76427712	-	20	2:9; 5:9; 6:6; 7:3; 8:1; 9:1; 10:4; 13:2; 16:1; 17:7; 18:3; 26:1; 29:2; 30:4; 31:43; 32:35; 33:2; 39:1; 43:11; 44:3;
PAWR	ENSG00000177425	148	35.5	12	79968759	80084877	-	20	2:9; 5:9; 6:6; 7:3; 8:1; 9:1; 10:4; 13:2; 16:1; 17:7; 18:3; 26:1; 29:2; 30:4; 31:43; 32:35; 33:2; 39:1; 43:11; 44:3;
PARPBP	ENSG00000185480	148	35.5	12	102513956	102591298	-	20	2:9; 5:9; 6:6; 7:3; 8:1; 9:1; 10:4; 13:2; 16:1; 17:7; 18:3; 26:1; 29:2; 30:4; 31:43; 32:35; 33:2; 39:1; 43:11; 44:3;
PAH	ENSG00000171759	148	35.5	12	103230663	103352188	[Hyperphenylalaninemia, non-PKU mild], 261600 (3), Autosomal recessive; Phenylketonuria, 261600 (3), Autosomal recessive	20	2:9; 5:9; 6:6; 7:3; 8:1; 9:1; 10:4; 13:2; 16:1; 17:7; 18:3; 26:1; 29:2; 30:4; 31:43; 32:35; 33:2; 39:1; 43:11; 44:3;
OTOGL	ENSG00000165899	148	35.5	12	80603233	80772870	Deafness, autosomal recessive 84B, 614944 (3), Autosomal recessive	20	2:9; 5:9; 6:6; 7:3; 8:1; 9:1; 10:4; 13:2; 16:1; 17:7; 18:3; 26:1; 29:2; 30:4; 31:43; 32:35; 33:2; 39:1; 43:11; 44:3;
OSBPL8	ENSG00000091039	148	35.5	12	76745577	76953589	-	20	2:9; 5:9; 6:6; 7:3; 8:1; 9:1; 10:4; 13:2; 16:1; 17:7; 18:3; 26:1; 29:2; 30:4; 31:43; 32:35; 33:2; 39:1; 43:11; 44:3;
NUP37	ENSG00000075188	148	35.5	12	102467967	102513902	?Microcephaly 24, primary, autosomal recessive, 618179 (3), Autosomal recessive	20	2:9; 5:9; 6:6; 7:3; 8:1; 9:1; 10:4; 13:2; 16:1; 17:7; 18:3; 26:1; 29:2; 30:4; 31:43; 32:35; 33:2; 39:1; 43:11; 44:3;
NUDT4	ENSG00000173598	148	35.5	12	93771659	93797024	-	20	2:9; 5:9; 6:6; 7:3; 8:1; 9:1; 10:4; 13:2; 16:1; 17:7; 18:3; 26:1; 29:2; 30:4; 31:43; 32:35; 33:2; 39:1; 43:11; 44:3;
NTS	ENSG00000133636	148	35.5	12	86268073	86276770	-	20	2:9; 5:9; 6:6; 7:3; 8:1; 9:1; 10:4; 13:2; 16:1; 17:7; 18:3; 26:1; 29:2; 30:4; 31:43; 32:35; 33:2; 39:1; 43:11; 44:3;
NTN4	ENSG00000074527	148	35.5	12	96051583	96184930	-	20	2:9; 5:9; 6:6; 7:3; 8:1; 9:1; 10:4; 13:2; 16:1; 17:7; 18:3; 26:1; 29:2; 30:4; 31:43; 32:35; 33:2; 39:1; 43:11; 44:3;
NT5DC3	ENSG00000111696	148	35.5	12	104164231	104234975	-	20	2:9; 5:9; 6:6; 7:3; 8:1; 9:1; 10:4; 13:2; 16:1; 17:7; 18:3; 26:1; 29:2; 30:4; 31:43; 32:35; 33:2; 39:1; 43:11; 44:3;
NR2C1	ENSG00000120798	148	35.5	12	95414005	95467479	-	20	2:9; 5:9; 6:6; 7:3; 8:1; 9:1; 10:4; 13:2; 16:1; 17:7; 18:3; 26:1; 29:2; 30:4; 31:43; 32:35; 33:2; 39:1; 43:11; 44:3;
NR1H4	ENSG00000012504	148	35.5	12	100867486	100958191	Cholestasis, progressive familial intrahepatic, 5, 617049 (3), Autosomal recessive	20	2:9; 5:9; 6:6; 7:3; 8:1; 9:1; 10:4; 13:2; 16:1; 17:7; 18:3; 26:1; 29:2; 30:4; 31:43; 32:35; 33:2; 39:1; 43:11; 44:3;
NEDD1	ENSG00000139350	148	35.5	12	97301001	97347129	-	20	2:9; 5:9; 6:6; 7:3; 8:1; 9:1; 10:4; 13:2; 16:1; 17:7; 18:3; 26:1; 29:2; 30:4; 31:43; 32:35; 33:2; 39:1; 43:11; 44:3;
NAV3	ENSG00000067798	148	35.5	12	78224685	78606790	-	20	2:9; 5:9; 6:6; 7:3; 8:1; 9:1; 10:4; 13:2; 16:1; 17:7; 18:3; 26:1; 29:2; 30:4; 31:43; 32:35; 33:2; 39:1; 43:11; 44:3;
NAP1L1	ENSG00000187109	148	35.5	12	76438670	76478813	-	20	2:9; 5:9; 6:6; 7:3; 8:1; 9:1; 10:4; 13:2; 16:1; 17:7; 18:3; 26:1; 29:2; 30:4; 31:43; 32:35; 33:2; 39:1; 43:11; 44:3;
MYRFL	ENSG00000166268	148	35.5	12	70219084	70352877	-	20	2:9; 5:9; 6:6; 7:3; 8:1; 9:1; 10:4; 13:2; 16:1; 17:7; 18:3; 26:1; 29:2; 30:4; 31:43; 32:35; 33:2; 39:1; 43:11; 44:3;
MYF6	ENSG00000111046	148	35.5	12	81101277	81103253	-	20	2:9; 5:9; 6:6; 7:3; 8:1; 9:1; 10:4; 13:2; 16:1; 17:7; 18:3; 26:1; 29:2; 30:4; 31:43; 32:35; 33:2; 39:1; 43:11; 44:3;
MYF5	ENSG00000111049	148	35.5	12	81110691	81113452	Ophthalmoplegia, external, with rib and vertebral anomalies, 618155 (3), Autosomal recessive	20	2:9; 5:9; 6:6; 7:3; 8:1; 9:1; 10:4; 13:2; 16:1; 17:7; 18:3; 26:1; 29:2; 30:4; 31:43; 32:35; 33:2; 39:1; 43:11; 44:3;
MYBPC1	ENSG00000196091	148	35.5	12	101962131	102079796	Myopathy, congenital, with tremor, 618524 (3), Autosomal dominant; Lethal congenital contracture syndrome 4, 614915 (3), Autosomal recessive; Arthrogryposis, distal, type 1B, 614335 (3), Autosomal dominant	20	2:9; 5:9; 6:6; 7:3; 8:1; 9:1; 10:4; 13:2; 16:1; 17:7; 18:3; 26:1; 29:2; 30:4; 31:43; 32:35; 33:2; 39:1; 43:11; 44:3;
METTL25	ENSG00000127720	148	35.5	12	82752276	82873015	-	20	2:9; 5:9; 6:6; 7:3; 8:1; 9:1; 10:4; 13:2; 16:1; 17:7; 18:3; 26:1; 29:2; 30:4; 31:43; 32:35; 33:2; 39:1; 43:11; 44:3;
METAP2	ENSG00000111142	148	35.5	12	95867296	95909615	-	20	2:9; 5:9; 6:6; 7:3; 8:1; 9:1; 10:4; 13:2; 16:1; 17:7; 18:3; 26:1; 29:2; 30:4; 31:43; 32:35; 33:2; 39:1; 43:11; 44:3;
LYZ	ENSG00000090382	148	35.5	12	69742121	69748014	Amyloidosis, renal, 105200 (3), Autosomal dominant	20	2:9; 5:9; 6:6; 7:3; 8:1; 9:1; 10:4; 13:2; 16:1; 17:7; 18:3; 26:1; 29:2; 30:4; 31:43; 32:35; 33:2; 39:1; 43:11; 44:3;
LTA4H	ENSG00000111144	148	35.5	12	96394606	96437298	-	20	2:9; 5:9; 6:6; 7:3; 8:1; 9:1; 10:4; 13:2; 16:1; 17:7; 18:3; 26:1; 29:2; 30:4; 31:43; 32:35; 33:2; 39:1; 43:11; 44:3;
LRRIQ1	ENSG00000133640	148	35.5	12	85430092	85657002	-	20	2:9; 5:9; 6:6; 7:3; 8:1; 9:1; 10:4; 13:2; 16:1; 17:7; 18:3; 26:1; 29:2; 30:4; 31:43; 32:35; 33:2; 39:1; 43:11; 44:3;
LRRC10	ENSG00000198812	148	35.5	12	70002351	70004942	-	20	2:9; 5:9; 6:6; 7:3; 8:1; 9:1; 10:4; 13:2; 16:1; 17:7; 18:3; 26:1; 29:2; 30:4; 31:43; 32:35; 33:2; 39:1; 43:11; 44:3;
LIN7A	ENSG00000111052	148	35.5	12	81186299	81331704	-	20	2:9; 5:9; 6:6; 7:3; 8:1; 9:1; 10:4; 13:2; 16:1; 17:7; 18:3; 26:1; 29:2; 30:4; 31:43; 32:35; 33:2; 39:1; 43:11; 44:3;
LGR5	ENSG00000139292	148	35.5	12	71833550	71980090	-	20	2:9; 5:9; 6:6; 7:3; 8:1; 9:1; 10:4; 13:2; 16:1; 17:7; 18:3; 26:1; 29:2; 30:4; 31:43; 32:35; 33:2; 39:1; 43:11; 44:3;
KRR1	ENSG00000111615	148	35.5	12	75890684	75905416	-	20	2:9; 5:9; 6:6; 7:3; 8:1; 9:1; 10:4; 13:2; 16:1; 17:7; 18:3; 26:1; 29:2; 30:4; 31:43; 32:35; 33:2; 39:1; 43:11; 44:3;
KITLG	ENSG00000049130	148	35.5	12	88886570	88974628	Hyperpigmentation with or without hypopigmentation, 145250 (3), Autosomal dominant; Waardenburg syndrome, type 2F, 619947 (3), Autosomal recessive; Deafness, autosomal dominant 69, unilateral or asymmetric, 616697 (3), Autosomal dominant; [Skin/hair/eye pigmentation 7, blond/brown hair], 611664 (3)	20	2:9; 5:9; 6:6; 7:3; 8:1; 9:1; 10:4; 13:2; 16:1; 17:7; 18:3; 26:1; 29:2; 30:4; 31:43; 32:35; 33:2; 39:1; 43:11; 44:3;
KERA	ENSG00000139330	148	35.5	12	91444268	91451760	Cornea plana 2, autosomal recessive, 217300 (3), Autosomal recessive	20	2:9; 5:9; 6:6; 7:3; 8:1; 9:1; 10:4; 13:2; 16:1; 17:7; 18:3; 26:1; 29:2; 30:4; 31:43; 32:35; 33:2; 39:1; 43:11; 44:3;
KCNMB4	ENSG00000135643	148	35.5	12	70760056	70828072	-	20	2:9; 5:9; 6:6; 7:3; 8:1; 9:1; 10:4; 13:2; 16:1; 17:7; 18:3; 26:1; 29:2; 30:4; 31:43; 32:35; 33:2; 39:1; 43:11; 44:3;
KCNC2	ENSG00000166006	148	35.5	12	75433857	75603648	Developmental and epileptic encephalopathy 103, 619913 (3), Autosomal dominant	20	2:9; 5:9; 6:6; 7:3; 8:1; 9:1; 10:4; 13:2; 16:1; 17:7; 18:3; 26:1; 29:2; 30:4; 31:43; 32:35; 33:2; 39:1; 43:11; 44:3;
IKBIP	ENSG00000166130	148	35.5	12	99007183	99038891	-	20	2:9; 5:9; 6:6; 7:3; 8:1; 9:1; 10:4; 13:2; 16:1; 17:7; 18:3; 26:1; 29:2; 30:4; 31:43; 32:35; 33:2; 39:1; 43:11; 44:3;
IGF1	ENSG00000017427	148	35.5	12	102789645	102874423	Growth retardation with deafness and mental retardation due to IGF1 deficiency, 608747 (3), Autosomal recessive	20	2:9; 5:9; 6:6; 7:3; 8:1; 9:1; 10:4; 13:2; 16:1; 17:7; 18:3; 26:1; 29:2; 30:4; 31:43; 32:35; 33:2; 39:1; 43:11; 44:3;
HSP90B1	ENSG00000166598	148	35.5	12	104323885	104347423	-	20	2:9; 5:9; 6:6; 7:3; 8:1; 9:1; 10:4; 13:2; 16:1; 17:7; 18:3; 26:1; 29:2; 30:4; 31:43; 32:35; 33:2; 39:1; 43:11; 44:3;
HAL	ENSG00000084110	148	35.5	12	96366440	96390143	[Histidinemia], 235800 (3), Autosomal dominant, Autosomal recessive	20	2:9; 5:9; 6:6; 7:3; 8:1; 9:1; 10:4; 13:2; 16:1; 17:7; 18:3; 26:1; 29:2; 30:4; 31:43; 32:35; 33:2; 39:1; 43:11; 44:3;
GNPTAB	ENSG00000111670	148	35.5	12	102139275	102224716	Mucolipidosis III alpha/beta, 252600 (3), Autosomal recessive; Mucolipidosis II alpha/beta, 252500 (3), Autosomal recessive	20	2:9; 5:9; 6:6; 7:3; 8:1; 9:1; 10:4; 13:2; 16:1; 17:7; 18:3; 26:1; 29:2; 30:4; 31:43; 32:35; 33:2; 39:1; 43:11; 44:3;
GLIPR1L2	ENSG00000180481	148	35.5	12	75784850	75826468	-	20	2:9; 5:9; 6:6; 7:3; 8:1; 9:1; 10:4; 13:2; 16:1; 17:7; 18:3; 26:1; 29:2; 30:4; 31:43; 32:35; 33:2; 39:1; 43:11; 44:3;
GLIPR1L1	ENSG00000173401	148	35.5	12	75728419	75764340	-	20	2:9; 5:9; 6:6; 7:3; 8:1; 9:1; 10:4; 13:2; 16:1; 17:7; 18:3; 26:1; 29:2; 30:4; 31:43; 32:35; 33:2; 39:1; 43:11; 44:3;
GLIPR1	ENSG00000139278	148	35.5	12	75874460	75897633	-	20	2:9; 5:9; 6:6; 7:3; 8:1; 9:1; 10:4; 13:2; 16:1; 17:7; 18:3; 26:1; 29:2; 30:4; 31:43; 32:35; 33:2; 39:1; 43:11; 44:3;
GAS2L3	ENSG00000139354	148	35.5	12	100967461	101022064	-	20	2:9; 5:9; 6:6; 7:3; 8:1; 9:1; 10:4; 13:2; 16:1; 17:7; 18:3; 26:1; 29:2; 30:4; 31:43; 32:35; 33:2; 39:1; 43:11; 44:3;
GALNT4	ENSG00000257594	148	35.5	12	89913185	89920039	-	20	2:9; 5:9; 6:6; 7:3; 8:1; 9:1; 10:4; 13:2; 16:1; 17:7; 18:3; 26:1; 29:2; 30:4; 31:43; 32:35; 33:2; 39:1; 43:11; 44:3;
FRS2	ENSG00000166225	148	35.5	12	69864129	69973562	-	20	2:9; 5:9; 6:6; 7:3; 8:1; 9:1; 10:4; 13:2; 16:1; 17:7; 18:3; 26:1; 29:2; 30:4; 31:43; 32:35; 33:2; 39:1; 43:11; 44:3;
FGD6	ENSG00000180263	148	35.5	12	95470525	95611258	-	20	2:9; 5:9; 6:6; 7:3; 8:1; 9:1; 10:4; 13:2; 16:1; 17:7; 18:3; 26:1; 29:2; 30:4; 31:43; 32:35; 33:2; 39:1; 43:11; 44:3;
FAM71C	ENSG00000180219	148	35.5	12	100041531	100043824	-	20	2:9; 5:9; 6:6; 7:3; 8:1; 9:1; 10:4; 13:2; 16:1; 17:7; 18:3; 26:1; 29:2; 30:4; 31:43; 32:35; 33:2; 39:1; 43:11; 44:3;
EPYC	ENSG00000083782	148	35.5	12	91357456	91398803	-	20	2:9; 5:9; 6:6; 7:3; 8:1; 9:1; 10:4; 13:2; 16:1; 17:7; 18:3; 26:1; 29:2; 30:4; 31:43; 32:35; 33:2; 39:1; 43:11; 44:3;
ELK3	ENSG00000111145	148	35.5	12	96588160	96663613	-	20	2:9; 5:9; 6:6; 7:3; 8:1; 9:1; 10:4; 13:2; 16:1; 17:7; 18:3; 26:1; 29:2; 30:4; 31:43; 32:35; 33:2; 39:1; 43:11; 44:3;
EEA1	ENSG00000102189	148	35.5	12	93164413	93323107	-	20	2:9; 5:9; 6:6; 7:3; 8:1; 9:1; 10:4; 13:2; 16:1; 17:7; 18:3; 26:1; 29:2; 30:4; 31:43; 32:35; 33:2; 39:1; 43:11; 44:3;
E2F7	ENSG00000165891	148	35.5	12	77415027	77459360	-	20	2:9; 5:9; 6:6; 7:3; 8:1; 9:1; 10:4; 13:2; 16:1; 17:7; 18:3; 26:1; 29:2; 30:4; 31:43; 32:35; 33:2; 39:1; 43:11; 44:3;
DUSP6	ENSG00000139318	148	35.5	12	89741009	89747048	Hypogonadotropic hypogonadism 19 with or without anosmia, 615269 (3), Autosomal dominant	20	2:9; 5:9; 6:6; 7:3; 8:1; 9:1; 10:4; 13:2; 16:1; 17:7; 18:3; 26:1; 29:2; 30:4; 31:43; 32:35; 33:2; 39:1; 43:11; 44:3;
DEPDC4	ENSG00000166153	148	35.5	12	100597447	100660857	-	20	2:9; 5:9; 6:6; 7:3; 8:1; 9:1; 10:4; 13:2; 16:1; 17:7; 18:3; 26:1; 29:2; 30:4; 31:43; 32:35; 33:2; 39:1; 43:11; 44:3;
DCN	ENSG00000011465	148	35.5	12	91539025	91576900	Corneal dystrophy, congenital stromal, 610048 (3), Autosomal dominant	20	2:9; 5:9; 6:6; 7:3; 8:1; 9:1; 10:4; 13:2; 16:1; 17:7; 18:3; 26:1; 29:2; 30:4; 31:43; 32:35; 33:2; 39:1; 43:11; 44:3;
CTD-2021H9.3	ENSG00000258053	148	35.5	12	71441182	71512027	-	20	2:9; 5:9; 6:6; 7:3; 8:1; 9:1; 10:4; 13:2; 16:1; 17:7; 18:3; 26:1; 29:2; 30:4; 31:43; 32:35; 33:2; 39:1; 43:11; 44:3;
CSRP2	ENSG00000175183	148	35.5	12	77252495	77272840	-	20	2:9; 5:9; 6:6; 7:3; 8:1; 9:1; 10:4; 13:2; 16:1; 17:7; 18:3; 26:1; 29:2; 30:4; 31:43; 32:35; 33:2; 39:1; 43:11; 44:3;
CRADD	ENSG00000169372	148	35.5	12	94071151	94288616	Intellectual developmental disorder, autosomal recessive 34, with variant lissencephaly, 614499 (3), Autosomal recessive	20	2:9; 5:9; 6:6; 7:3; 8:1; 9:1; 10:4; 13:2; 16:1; 17:7; 18:3; 26:1; 29:2; 30:4; 31:43; 32:35; 33:2; 39:1; 43:11; 44:3;
CPSF6	ENSG00000111605	148	35.5	12	69633317	69668138	-	20	2:9; 5:9; 6:6; 7:3; 8:1; 9:1; 10:4; 13:2; 16:1; 17:7; 18:3; 26:1; 29:2; 30:4; 31:43; 32:35; 33:2; 39:1; 43:11; 44:3;
CNOT2	ENSG00000111596	148	35.5	12	70636774	70748773	Intellectual developmental disorder with nasal speech, dysmorphic facies, and variable skeletal anomalies, 618608 (3), Autosomal dominant	20	2:9; 5:9; 6:6; 7:3; 8:1; 9:1; 10:4; 13:2; 16:1; 17:7; 18:3; 26:1; 29:2; 30:4; 31:43; 32:35; 33:2; 39:1; 43:11; 44:3;
CLLU1OS	ENSG00000205057	148	35.5	12	92813870	92821924	-	20	2:9; 5:9; 6:6; 7:3; 8:1; 9:1; 10:4; 13:2; 16:1; 17:7; 18:3; 26:1; 29:2; 30:4; 31:43; 32:35; 33:2; 39:1; 43:11; 44:3;
CLLU1	ENSG00000257127	148	35.5	12	92815307	92824778	-	20	2:9; 5:9; 6:6; 7:3; 8:1; 9:1; 10:4; 13:2; 16:1; 17:7; 18:3; 26:1; 29:2; 30:4; 31:43; 32:35; 33:2; 39:1; 43:11; 44:3;
CEP290	ENSG00000198707	148	35.5	12	88442793	88535993	Leber congenital amaurosis 10, 611755 (3); Joubert syndrome 5, 610188 (3), Autosomal recessive; Senior-Loken syndrome 6, 610189 (3), Autosomal recessive; ?Bardet-Biedl syndrome 14, 615991 (3), Autosomal recessive; Meckel syndrome 4, 611134 (3), Autosomal recessive	20	2:9; 5:9; 6:6; 7:3; 8:1; 9:1; 10:4; 13:2; 16:1; 17:7; 18:3; 26:1; 29:2; 30:4; 31:43; 32:35; 33:2; 39:1; 43:11; 44:3;
CDK17	ENSG00000059758	148	35.5	12	96672039	96794338	-	20	2:9; 5:9; 6:6; 7:3; 8:1; 9:1; 10:4; 13:2; 16:1; 17:7; 18:3; 26:1; 29:2; 30:4; 31:43; 32:35; 33:2; 39:1; 43:11; 44:3;
CCT2	ENSG00000166226	148	35.5	12	69979114	69995350	-	20	2:9; 5:9; 6:6; 7:3; 8:1; 9:1; 10:4; 13:2; 16:1; 17:7; 18:3; 26:1; 29:2; 30:4; 31:43; 32:35; 33:2; 39:1; 43:11; 44:3;
CCER1	ENSG00000197651	148	35.5	12	91299399	91348953	-	20	2:9; 5:9; 6:6; 7:3; 8:1; 9:1; 10:4; 13:2; 16:1; 17:7; 18:3; 26:1; 29:2; 30:4; 31:43; 32:35; 33:2; 39:1; 43:11; 44:3;
CCDC59	ENSG00000133773	148	35.5	12	82617460	82752584	-	20	2:9; 5:9; 6:6; 7:3; 8:1; 9:1; 10:4; 13:2; 16:1; 17:7; 18:3; 26:1; 29:2; 30:4; 31:43; 32:35; 33:2; 39:1; 43:11; 44:3;
CCDC53	ENSG00000120860	148	35.5	12	102406705	102455927	-	20	2:9; 5:9; 6:6; 7:3; 8:1; 9:1; 10:4; 13:2; 16:1; 17:7; 18:3; 26:1; 29:2; 30:4; 31:43; 32:35; 33:2; 39:1; 43:11; 44:3;
CCDC41	ENSG00000173588	148	35.5	12	94700225	94853764	Nephronophthisis 18, 615862 (3), Autosomal recessive	20	2:9; 5:9; 6:6; 7:3; 8:1; 9:1; 10:4; 13:2; 16:1; 17:7; 18:3; 26:1; 29:2; 30:4; 31:43; 32:35; 33:2; 39:1; 43:11; 44:3;
CCDC38	ENSG00000165972	148	35.5	12	96260826	96336752	-	20	2:9; 5:9; 6:6; 7:3; 8:1; 9:1; 10:4; 13:2; 16:1; 17:7; 18:3; 26:1; 29:2; 30:4; 31:43; 32:35; 33:2; 39:1; 43:11; 44:3;
CAPS2	ENSG00000180881	148	35.5	12	75669759	75784708	-	20	2:9; 5:9; 6:6; 7:3; 8:1; 9:1; 10:4; 13:2; 16:1; 17:7; 18:3; 26:1; 29:2; 30:4; 31:43; 32:35; 33:2; 39:1; 43:11; 44:3;
C12orf79	ENSG00000257242	148	35.5	12	92378756	92536690	-	20	2:9; 5:9; 6:6; 7:3; 8:1; 9:1; 10:4; 13:2; 16:1; 17:7; 18:3; 26:1; 29:2; 30:4; 31:43; 32:35; 33:2; 39:1; 43:11; 44:3;
C12orf74	ENSG00000214215	148	35.5	12	93096619	93102325	-	20	2:9; 5:9; 6:6; 7:3; 8:1; 9:1; 10:4; 13:2; 16:1; 17:7; 18:3; 26:1; 29:2; 30:4; 31:43; 32:35; 33:2; 39:1; 43:11; 44:3;
C12orf73	ENSG00000204954	148	35.5	12	104343980	104359486	-	20	2:9; 5:9; 6:6; 7:3; 8:1; 9:1; 10:4; 13:2; 16:1; 17:7; 18:3; 26:1; 29:2; 30:4; 31:43; 32:35; 33:2; 39:1; 43:11; 44:3;
C12orf55	ENSG00000188596	148	35.5	12	96883349	97269333	-	20	2:9; 5:9; 6:6; 7:3; 8:1; 9:1; 10:4; 13:2; 16:1; 17:7; 18:3; 26:1; 29:2; 30:4; 31:43; 32:35; 33:2; 39:1; 43:11; 44:3;
C12orf50	ENSG00000165805	148	35.5	12	88373816	88427814	-	20	2:9; 5:9; 6:6; 7:3; 8:1; 9:1; 10:4; 13:2; 16:1; 17:7; 18:3; 26:1; 29:2; 30:4; 31:43; 32:35; 33:2; 39:1; 43:11; 44:3;
C12orf42	ENSG00000179088	148	35.5	12	103631369	103889749	-	20	2:9; 5:9; 6:6; 7:3; 8:1; 9:1; 10:4; 13:2; 16:1; 17:7; 18:3; 26:1; 29:2; 30:4; 31:43; 32:35; 33:2; 39:1; 43:11; 44:3;
C12orf29	ENSG00000133641	148	35.5	12	88427623	88443937	-	20	2:9; 5:9; 6:6; 7:3; 8:1; 9:1; 10:4; 13:2; 16:1; 17:7; 18:3; 26:1; 29:2; 30:4; 31:43; 32:35; 33:2; 39:1; 43:11; 44:3;
BTG1	ENSG00000133639	148	35.5	12	92536286	92539673	-	20	2:9; 5:9; 6:6; 7:3; 8:1; 9:1; 10:4; 13:2; 16:1; 17:7; 18:3; 26:1; 29:2; 30:4; 31:43; 32:35; 33:2; 39:1; 43:11; 44:3;
BEST3	ENSG00000127325	148	35.5	12	70037140	70093256	-	20	2:9; 5:9; 6:6; 7:3; 8:1; 9:1; 10:4; 13:2; 16:1; 17:7; 18:3; 26:1; 29:2; 30:4; 31:43; 32:35; 33:2; 39:1; 43:11; 44:3;
BBS10	ENSG00000179941	148	35.5	12	76738254	76742222	Bardet-Biedl syndrome 10, 615987 (3), Autosomal recessive	20	2:9; 5:9; 6:6; 7:3; 8:1; 9:1; 10:4; 13:2; 16:1; 17:7; 18:3; 26:1; 29:2; 30:4; 31:43; 32:35; 33:2; 39:1; 43:11; 44:3;
ATXN7L3B	ENSG00000253719	148	35.5	12	74931551	74935223	-	20	2:9; 5:9; 6:6; 7:3; 8:1; 9:1; 10:4; 13:2; 16:1; 17:7; 18:3; 26:1; 29:2; 30:4; 31:43; 32:35; 33:2; 39:1; 43:11; 44:3;
ATP2B1	ENSG00000070961	148	35.5	12	89981828	90103077	Intellectual developmental disorder, autosomal dominant 66, 619910 (3), Autosomal dominant	20	2:9; 5:9; 6:6; 7:3; 8:1; 9:1; 10:4; 13:2; 16:1; 17:7; 18:3; 26:1; 29:2; 30:4; 31:43; 32:35; 33:2; 39:1; 43:11; 44:3;
ASCL1	ENSG00000139352	148	35.5	12	103351464	103354294	-	20	2:9; 5:9; 6:6; 7:3; 8:1; 9:1; 10:4; 13:2; 16:1; 17:7; 18:3; 26:1; 29:2; 30:4; 31:43; 32:35; 33:2; 39:1; 43:11; 44:3;
ARL1	ENSG00000120805	148	35.5	12	101786898	101801598	-	20	2:9; 5:9; 6:6; 7:3; 8:1; 9:1; 10:4; 13:2; 16:1; 17:7; 18:3; 26:1; 29:2; 30:4; 31:43; 32:35; 33:2; 39:1; 43:11; 44:3;
APAF1	ENSG00000120868	148	35.5	12	99038919	99129204	-	20	2:9; 5:9; 6:6; 7:3; 8:1; 9:1; 10:4; 13:2; 16:1; 17:7; 18:3; 26:1; 29:2; 30:4; 31:43; 32:35; 33:2; 39:1; 43:11; 44:3;
ANO4	ENSG00000151572	148	35.5	12	101111304	101522419	-	20	2:9; 5:9; 6:6; 7:3; 8:1; 9:1; 10:4; 13:2; 16:1; 17:7; 18:3; 26:1; 29:2; 30:4; 31:43; 32:35; 33:2; 39:1; 43:11; 44:3;
ALX1	ENSG00000180318	148	35.5	12	85673885	85695562	Frontonasal dysplasia 3, 613456 (3), Autosomal recessive	20	2:9; 5:9; 6:6; 7:3; 8:1; 9:1; 10:4; 13:2; 16:1; 17:7; 18:3; 26:1; 29:2; 30:4; 31:43; 32:35; 33:2; 39:1; 43:11; 44:3;
ACTR6	ENSG00000075089	148	35.5	12	100592900	100635643	-	20	2:9; 5:9; 6:6; 7:3; 8:1; 9:1; 10:4; 13:2; 16:1; 17:7; 18:3; 26:1; 29:2; 30:4; 31:43; 32:35; 33:2; 39:1; 43:11; 44:3;
ACSS3	ENSG00000111058	148	35.5	12	81331594	81650533	-	20	2:9; 5:9; 6:6; 7:3; 8:1; 9:1; 10:4; 13:2; 16:1; 17:7; 18:3; 26:1; 29:2; 30:4; 31:43; 32:35; 33:2; 39:1; 43:11; 44:3;
AC073569.1	ENSG00000269531	148	35.5	12	80198742	80202321	-	20	2:9; 5:9; 6:6; 7:3; 8:1; 9:1; 10:4; 13:2; 16:1; 17:7; 18:3; 26:1; 29:2; 30:4; 31:43; 32:35; 33:2; 39:1; 43:11; 44:3;
AC073528.1	ENSG00000268519	148	35.5	12	77949297	77950568	-	20	2:9; 5:9; 6:6; 7:3; 8:1; 9:1; 10:4; 13:2; 16:1; 17:7; 18:3; 26:1; 29:2; 30:4; 31:43; 32:35; 33:2; 39:1; 43:11; 44:3;
AC025263.3	ENSG00000258052	148	35.5	12	70195449	70249143	-	20	2:9; 5:9; 6:6; 7:3; 8:1; 9:1; 10:4; 13:2; 16:1; 17:7; 18:3; 26:1; 29:2; 30:4; 31:43; 32:35; 33:2; 39:1; 43:11; 44:3;
THRAP3	ENSG00000054118	147	35.3	1	36690017	36770958	-	20	2:15; 4:2; 5:5; 6:7; 7:3; 9:1; 10:2; 17:4; 18:1; 26:3; 29:1; 30:2; 31:45; 32:33; 33:2; 34:1; 36:1; 39:2; 43:13; 44:4;
FAIM2	ENSG00000135472	147	35.3	12	50260679	50298000	-	18	2:7; 5:20; 6:13; 7:3; 8:1; 10:3; 13:1; 16:1; 17:9; 18:3; 29:2; 30:4; 31:39; 32:28; 33:1; 39:1; 43:9; 44:2;
PDE4D	ENSG00000113448	144	34.5	5	58264865	59817947	Acrodysostosis 2, with or without hormone resistance, 614613 (3), Autosomal dominant	21	2:6; 4:2; 5:4; 6:11; 7:3; 9:1; 10:2; 13:1; 17:10; 18:2; 26:3; 29:3; 30:2; 31:45; 32:30; 33:2; 34:2; 36:1; 39:2; 43:11; 44:1;
PKP2	ENSG00000057294	143	34.3	12	32943679	33049774	Arrhythmogenic right ventricular dysplasia 9, 609040 (3), Autosomal dominant	18	2:11; 5:8; 6:7; 7:3; 8:1; 10:3; 13:1; 16:1; 17:6; 18:4; 29:2; 30:4; 31:45; 32:32; 33:1; 39:1; 43:11; 44:2;
UGGT1	ENSG00000136731	140	33.6	2	128848774	128953251	-	17	2:12; 4:2; 5:4; 6:7; 7:3; 9:1; 10:4; 17:4; 18:4; 26:1; 30:3; 31:47; 32:31; 33:1; 36:1; 39:1; 43:14;
AKR1CL1	ENSG00000196326	136	32.6	10	5196335	5244449	-	20	2:4; 4:1; 5:17; 6:7; 7:3; 8:1; 9:2; 10:1; 17:8; 18:5; 29:2; 30:5; 31:42; 32:18; 33:3; 34:1; 35:1; 39:1; 43:9; 44:5;
AKR1C4	ENSG00000198610	136	32.6	10	5237425	5260912	{46XY sex reversal 8, modifier of}, 614279 (3), Autosomal recessive	20	2:4; 4:1; 5:17; 6:7; 7:3; 8:1; 9:2; 10:1; 17:8; 18:5; 29:2; 30:5; 31:42; 32:18; 33:3; 34:1; 35:1; 39:1; 43:9; 44:5;
CLPSL1	ENSG00000204140	135	32.4	6	35748794	35761452	-	20	2:9; 4:1; 5:4; 6:9; 7:1; 9:2; 10:5; 16:1; 17:7; 18:1; 26:1; 29:2; 30:1; 31:36; 32:32; 33:4; 34:1; 39:1; 43:13; 44:4;
CLPS	ENSG00000137392	135	32.4	6	35762759	35765088	-	20	2:9; 4:1; 5:4; 6:9; 7:1; 9:2; 10:5; 16:1; 17:7; 18:1; 26:1; 29:2; 30:1; 31:36; 32:32; 33:4; 34:1; 39:1; 43:13; 44:4;
MAP3K12	ENSG00000139625	134	32.1	12	53874274	53893847	-	18	2:7; 5:8; 6:6; 7:3; 8:1; 10:3; 13:1; 16:1; 17:6; 18:3; 29:2; 30:4; 31:42; 32:31; 33:3; 39:1; 43:10; 44:2;
STK38L	ENSG00000211455	133	31.9	12	27396901	27478892	-	18	2:9; 5:8; 6:7; 7:3; 8:1; 10:3; 13:1; 16:1; 17:6; 18:3; 29:3; 30:4; 31:42; 32:29; 33:1; 39:1; 43:9; 44:2;
KRT77	ENSG00000189182	133	31.9	12	53083410	53097247	-	18	2:7; 5:13; 6:8; 7:3; 8:1; 10:3; 13:1; 16:1; 17:6; 18:3; 29:2; 30:4; 31:40; 32:28; 33:1; 39:1; 43:9; 44:2;
TMBIM4	ENSG00000155957	132	31.7	12	66517709	66563852	-	18	2:11; 5:8; 6:6; 7:3; 8:1; 10:3; 13:1; 16:1; 17:6; 18:3; 29:2; 30:4; 31:42; 32:28; 33:1; 39:1; 43:9; 44:2;
TMBIM4	ENSG00000228144	132	31.7	12	66517697	66563765	-	18	2:11; 5:8; 6:6; 7:3; 8:1; 10:3; 13:1; 16:1; 17:6; 18:3; 29:2; 30:4; 31:42; 32:28; 33:1; 39:1; 43:9; 44:2;
OVCH1-AS1	ENSG00000257599	132	31.7	12	29542227	29640421	-	18	2:8; 5:8; 6:7; 7:3; 8:1; 10:3; 13:1; 16:1; 17:6; 18:3; 29:3; 30:4; 31:43; 32:28; 33:1; 39:1; 43:9; 44:2;
OVCH1	ENSG00000187950	132	31.7	12	29565407	29650619	-	18	2:8; 5:8; 6:7; 7:3; 8:1; 10:3; 13:1; 16:1; 17:6; 18:3; 29:3; 30:4; 31:43; 32:28; 33:1; 39:1; 43:9; 44:2;
PDZRN4	ENSG00000165966	131	31.4	12	41582250	41968392	-	18	2:10; 5:8; 6:6; 7:3; 8:1; 10:3; 13:1; 16:1; 17:6; 18:3; 29:2; 30:4; 31:42; 32:28; 33:1; 39:1; 43:9; 44:2;
KIF21A	ENSG00000139116	130	31.2	12	39687030	39837192	Fibrosis of extraocular muscles, congenital, 3B, 135700 (3), Autosomal dominant; Fibrosis of extraocular muscles, congenital, 1, 135700 (3), Autosomal dominant	18	2:7; 5:8; 6:6; 7:3; 8:1; 10:3; 13:1; 16:1; 17:6; 18:3; 29:2; 30:4; 31:44; 32:28; 33:1; 39:1; 43:9; 44:2;
OR8S1	ENSG00000197376	129	30.9	12	48901137	48923680	-	18	2:8; 5:8; 6:6; 7:3; 8:1; 10:3; 13:1; 16:1; 17:6; 18:3; 29:2; 30:4; 31:41; 32:29; 33:1; 39:1; 43:9; 44:2;
FAM19A2	ENSG00000198673	129	30.9	12	62102040	62672931	-	18	2:8; 5:8; 6:7; 7:3; 8:1; 10:3; 13:1; 16:1; 17:6; 18:3; 29:2; 30:4; 31:41; 32:28; 33:1; 39:1; 43:9; 44:2;
TMTC1	ENSG00000133687	128	30.7	12	29653773	29937692	-	18	2:7; 5:8; 6:6; 7:3; 8:1; 10:3; 13:1; 16:1; 17:6; 18:3; 29:3; 30:4; 31:40; 32:29; 33:1; 39:1; 43:9; 44:2;
AQP5	ENSG00000161798	128	30.7	12	50355653	50359464	Palmoplantar keratoderma, Bothnian type, 600231 (3), Autosomal dominant	18	2:7; 5:10; 6:7; 7:3; 8:1; 10:3; 13:1; 16:1; 17:6; 18:3; 29:2; 30:4; 31:39; 32:28; 33:1; 39:1; 43:9; 44:2;
SMCO2	ENSG00000165935	127	30.5	12	27619743	27655118	-	18	2:7; 5:8; 6:6; 7:3; 8:1; 10:3; 13:1; 16:1; 17:6; 18:3; 29:3; 30:4; 31:39; 32:28; 33:1; 39:1; 43:10; 44:2;
TSPAN11	ENSG00000110900	126	30.2	12	31079362	31149534	-	18	2:7; 5:8; 6:6; 7:3; 8:1; 10:3; 13:1; 16:1; 17:6; 18:3; 29:3; 30:4; 31:39; 32:28; 33:1; 39:1; 43:9; 44:2;
TMBIM6	ENSG00000139644	126	30.2	12	50101508	50158717	-	18	2:7; 5:8; 6:6; 7:3; 8:1; 10:3; 13:1; 16:1; 17:7; 18:3; 29:2; 30:4; 31:39; 32:28; 33:1; 39:1; 43:9; 44:2;
TM7SF3	ENSG00000064115	126	30.2	12	27126128	27167367	-	18	2:7; 5:8; 6:6; 7:3; 8:1; 10:3; 13:1; 16:1; 17:6; 18:3; 29:3; 30:4; 31:39; 32:28; 33:1; 39:1; 43:9; 44:2;
SSPN	ENSG00000123096	126	30.2	12	26274924	26452223	-	18	2:7; 5:8; 6:6; 7:3; 8:1; 10:3; 13:1; 16:1; 17:6; 18:3; 29:3; 30:4; 31:39; 32:28; 33:1; 39:1; 43:9; 44:2;
REP15	ENSG00000174236	126	30.2	12	27849428	27850566	-	18	2:7; 5:8; 6:6; 7:3; 8:1; 10:3; 13:1; 16:1; 17:6; 18:3; 29:3; 30:4; 31:39; 32:28; 33:1; 39:1; 43:9; 44:2;
PTHLH	ENSG00000087494	126	30.2	12	28111017	28125638	Brachydactyly, type E2, 613382 (3), Autosomal dominant	18	2:7; 5:8; 6:6; 7:3; 8:1; 10:3; 13:1; 16:1; 17:6; 18:3; 29:3; 30:4; 31:39; 32:28; 33:1; 39:1; 43:9; 44:2;
PPFIBP1	ENSG00000110841	126	30.2	12	27676364	27848497	-	18	2:7; 5:8; 6:6; 7:3; 8:1; 10:3; 13:1; 16:1; 17:6; 18:3; 29:3; 30:4; 31:39; 32:28; 33:1; 39:1; 43:9; 44:2;
MRPS35	ENSG00000061794	126	30.2	12	27863706	27909228	-	18	2:7; 5:8; 6:6; 7:3; 8:1; 10:3; 13:1; 16:1; 17:6; 18:3; 29:3; 30:4; 31:39; 32:28; 33:1; 39:1; 43:9; 44:2;
MON2	ENSG00000061987	126	30.2	12	62860597	62991363	-	18	2:7; 5:8; 6:6; 7:3; 8:1; 10:3; 13:1; 16:1; 17:6; 18:3; 29:2; 30:4; 31:40; 32:28; 33:1; 39:1; 43:9; 44:2;
MED21	ENSG00000152944	126	30.2	12	27175479	27219276	-	18	2:7; 5:8; 6:6; 7:3; 8:1; 10:3; 13:1; 16:1; 17:6; 18:3; 29:3; 30:4; 31:39; 32:28; 33:1; 39:1; 43:9; 44:2;
MANSC4	ENSG00000205693	126	30.2	12	27915671	27924209	-	18	2:7; 5:8; 6:6; 7:3; 8:1; 10:3; 13:1; 16:1; 17:6; 18:3; 29:3; 30:4; 31:39; 32:28; 33:1; 39:1; 43:9; 44:2;
KLHL42	ENSG00000087448	126	30.2	12	27932953	27955973	-	18	2:7; 5:8; 6:6; 7:3; 8:1; 10:3; 13:1; 16:1; 17:6; 18:3; 29:3; 30:4; 31:39; 32:28; 33:1; 39:1; 43:9; 44:2;
IPO8	ENSG00000133704	126	30.2	12	30781922	30848920	VISS syndrome, 619472 (3), Autosomal recessive	18	2:7; 5:8; 6:6; 7:3; 8:1; 10:3; 13:1; 16:1; 17:6; 18:3; 29:3; 30:4; 31:39; 32:28; 33:1; 39:1; 43:9; 44:2;
IL23A	ENSG00000110944	126	30.2	12	56732663	56734193	-	18	2:7; 5:8; 6:7; 7:3; 8:1; 10:3; 13:1; 16:1; 17:6; 18:3; 29:2; 30:4; 31:39; 32:28; 33:1; 39:1; 43:9; 44:2;
GNS	ENSG00000135677	126	30.2	12	65107225	65153227	Mucopolysaccharidosis type IIID, 252940 (3), Autosomal recessive	18	2:7; 5:9; 6:6; 7:3; 8:1; 10:3; 13:1; 16:1; 17:6; 18:3; 29:2; 30:4; 31:39; 32:28; 33:1; 39:1; 43:9; 44:2;
FGFR1OP2	ENSG00000111790	126	30.2	12	27091316	27119583	-	18	2:7; 5:8; 6:6; 7:3; 8:1; 10:3; 13:1; 16:1; 17:6; 18:3; 29:3; 30:4; 31:39; 32:28; 33:1; 39:1; 43:9; 44:2;
FAR2	ENSG00000064763	126	30.2	12	29302036	29493913	-	18	2:7; 5:8; 6:6; 7:3; 8:1; 10:3; 13:1; 16:1; 17:6; 18:3; 29:3; 30:4; 31:39; 32:28; 33:1; 39:1; 43:9; 44:2;
ERGIC2	ENSG00000087502	126	30.2	12	29490285	29534122	-	18	2:7; 5:8; 6:6; 7:3; 8:1; 10:3; 13:1; 16:1; 17:6; 18:3; 29:3; 30:4; 31:39; 32:28; 33:1; 39:1; 43:9; 44:2;
DDX11	ENSG00000013573	126	30.2	12	31226779	31257725	Warsaw breakage syndrome, 613398 (3), Autosomal recessive	18	2:7; 5:8; 6:6; 7:3; 8:1; 10:3; 13:1; 16:1; 17:6; 18:3; 29:3; 30:4; 31:39; 32:28; 33:1; 39:1; 43:9; 44:2;
CPM	ENSG00000135678	126	30.2	12	69235977	69365350	-	18	2:7; 5:8; 6:6; 7:3; 8:1; 10:3; 13:1; 16:1; 17:7; 18:3; 29:2; 30:4; 31:39; 32:28; 33:1; 39:1; 43:9; 44:2;
CCDC91	ENSG00000123106	126	30.2	12	28286182	28732883	-	18	2:7; 5:8; 6:6; 7:3; 8:1; 10:3; 13:1; 16:1; 17:6; 18:3; 29:3; 30:4; 31:39; 32:28; 33:1; 39:1; 43:9; 44:2;
CAPRIN2	ENSG00000110888	126	30.2	12	30862486	30907885	-	18	2:7; 5:8; 6:6; 7:3; 8:1; 10:3; 13:1; 16:1; 17:6; 18:3; 29:3; 30:4; 31:39; 32:28; 33:1; 39:1; 43:9; 44:2;
C12orf71	ENSG00000214700	126	30.2	12	27233991	27235447	-	18	2:7; 5:8; 6:6; 7:3; 8:1; 10:3; 13:1; 16:1; 17:6; 18:3; 29:3; 30:4; 31:39; 32:28; 33:1; 39:1; 43:9; 44:2;
ATP5B	ENSG00000110955	126	30.2	12	57031959	57039798	-	18	2:7; 5:9; 6:6; 7:3; 8:1; 10:3; 13:1; 16:1; 17:6; 18:3; 29:2; 30:4; 31:39; 32:28; 33:1; 39:1; 43:9; 44:2;
ASUN	ENSG00000064102	126	30.2	12	27058114	27091259	-	18	2:7; 5:8; 6:6; 7:3; 8:1; 10:3; 13:1; 16:1; 17:6; 18:3; 29:3; 30:4; 31:39; 32:28; 33:1; 39:1; 43:9; 44:2;
ARNTL2	ENSG00000029153	126	30.2	12	27485787	27576241	-	18	2:7; 5:8; 6:6; 7:3; 8:1; 10:3; 13:1; 16:1; 17:6; 18:3; 29:3; 30:4; 31:39; 32:28; 33:1; 39:1; 43:9; 44:2;
ABCD2	ENSG00000173208	126	30.2	12	39943835	40013553	-	18	2:7; 5:8; 6:6; 7:3; 8:1; 10:3; 13:1; 16:1; 17:6; 18:3; 29:2; 30:4; 31:40; 32:28; 33:1; 39:1; 43:9; 44:2;
ZNF740	ENSG00000139651	125	30	12	53574484	53584596	-	18	2:7; 5:8; 6:6; 7:3; 8:1; 10:3; 13:1; 16:1; 17:6; 18:3; 29:2; 30:4; 31:39; 32:28; 33:1; 39:1; 43:9; 44:2;
ZNF641	ENSG00000167528	125	30	12	48733791	48745197	-	18	2:7; 5:8; 6:6; 7:3; 8:1; 10:3; 13:1; 16:1; 17:6; 18:3; 29:2; 30:4; 31:39; 32:28; 33:1; 39:1; 43:9; 44:2;
ZNF385A	ENSG00000161642	125	30	12	54762917	54785082	-	18	2:7; 5:8; 6:6; 7:3; 8:1; 10:3; 13:1; 16:1; 17:6; 18:3; 29:2; 30:4; 31:39; 32:28; 33:1; 39:1; 43:9; 44:2;
ZCRB1	ENSG00000139168	125	30	12	42705880	42719920	-	18	2:7; 5:8; 6:6; 7:3; 8:1; 10:3; 13:1; 16:1; 17:6; 18:3; 29:2; 30:4; 31:39; 32:28; 33:1; 39:1; 43:9; 44:2;
ZC3H10	ENSG00000135482	125	30	12	56511943	56516278	-	18	2:7; 5:8; 6:6; 7:3; 8:1; 10:3; 13:1; 16:1; 17:6; 18:3; 29:2; 30:4; 31:39; 32:28; 33:1; 39:1; 43:9; 44:2;
ZBTB39	ENSG00000166860	125	30	12	57392618	57400230	-	18	2:7; 5:8; 6:6; 7:3; 8:1; 10:3; 13:1; 16:1; 17:6; 18:3; 29:2; 30:4; 31:39; 32:28; 33:1; 39:1; 43:9; 44:2;
YARS2	ENSG00000139131	125	30	12	32880424	32908836	Myopathy, lactic acidosis, and sideroblastic anemia 2, 613561 (3), Autosomal recessive	18	2:7; 5:8; 6:6; 7:3; 8:1; 10:3; 13:1; 16:1; 17:6; 18:3; 29:2; 30:4; 31:39; 32:28; 33:1; 39:1; 43:9; 44:2;
YAF2	ENSG00000015153	125	30	12	42550906	42632151	-	18	2:7; 5:8; 6:6; 7:3; 8:1; 10:3; 13:1; 16:1; 17:6; 18:3; 29:2; 30:4; 31:39; 32:28; 33:1; 39:1; 43:9; 44:2;
XRCC6BP1	ENSG00000166896	125	30	12	58335324	58351052	-	18	2:7; 5:8; 6:6; 7:3; 8:1; 10:3; 13:1; 16:1; 17:6; 18:3; 29:2; 30:4; 31:39; 32:28; 33:1; 39:1; 43:9; 44:2;
XPOT	ENSG00000184575	125	30	12	64798130	64844907	-	18	2:7; 5:8; 6:6; 7:3; 8:1; 10:3; 13:1; 16:1; 17:6; 18:3; 29:2; 30:4; 31:39; 32:28; 33:1; 39:1; 43:9; 44:2;
WNT1	ENSG00000125084	125	30	12	49372398	49375459	{Osteoporosis, early-onset, susceptibility to, autosomal dominant}, 615221 (3); Osteogenesis imperfecta, type XV, 615220 (3), Autosomal recessive	18	2:7; 5:8; 6:6; 7:3; 8:1; 10:3; 13:1; 16:1; 17:6; 18:3; 29:2; 30:4; 31:39; 32:28; 33:1; 39:1; 43:9; 44:2;
WNT10B	ENSG00000169884	125	30	12	49359123	49365546	Tooth agenesis, selective, 8, 617073 (3), Autosomal dominant; Split-hand/foot malformation 6, 225300 (3), Autosomal recessive	18	2:7; 5:8; 6:6; 7:3; 8:1; 10:3; 13:1; 16:1; 17:6; 18:3; 29:2; 30:4; 31:39; 32:28; 33:1; 39:1; 43:9; 44:2;
WIF1	ENSG00000156076	125	30	12	65444406	65515346	-	18	2:7; 5:8; 6:6; 7:3; 8:1; 10:3; 13:1; 16:1; 17:6; 18:3; 29:2; 30:4; 31:39; 32:28; 33:1; 39:1; 43:9; 44:2;
WIBG	ENSG00000170473	125	30	12	56295197	56326402	-	18	2:7; 5:8; 6:6; 7:3; 8:1; 10:3; 13:1; 16:1; 17:6; 18:3; 29:2; 30:4; 31:39; 32:28; 33:1; 39:1; 43:9; 44:2;
VDR	ENSG00000111424	125	30	12	48235320	48336831	Rickets, vitamin D-resistant, type IIA, 277440 (3), Autosomal recessive	18	2:7; 5:8; 6:6; 7:3; 8:1; 10:3; 13:1; 16:1; 17:6; 18:3; 29:2; 30:4; 31:39; 32:28; 33:1; 39:1; 43:9; 44:2;
USP15	ENSG00000135655	125	30	12	62654119	62811211	-	18	2:7; 5:8; 6:6; 7:3; 8:1; 10:3; 13:1; 16:1; 17:6; 18:3; 29:2; 30:4; 31:39; 32:28; 33:1; 39:1; 43:9; 44:2;
TWF1	ENSG00000151239	125	30	12	44187526	44200178	-	18	2:7; 5:8; 6:6; 7:3; 8:1; 10:3; 13:1; 16:1; 17:6; 18:3; 29:2; 30:4; 31:39; 32:28; 33:1; 39:1; 43:9; 44:2;
TUBA1C	ENSG00000167553	125	30	12	49582519	49667114	-	18	2:7; 5:8; 6:6; 7:3; 8:1; 10:3; 13:1; 16:1; 17:6; 18:3; 29:2; 30:4; 31:39; 32:28; 33:1; 39:1; 43:9; 44:2;
TUBA1B	ENSG00000123416	125	30	12	49521565	49525180	-	18	2:7; 5:8; 6:6; 7:3; 8:1; 10:3; 13:1; 16:1; 17:6; 18:3; 29:2; 30:4; 31:39; 32:28; 33:1; 39:1; 43:9; 44:2;
TUBA1A	ENSG00000167552	125	30	12	49578579	49583107	Lissencephaly 3, 611603 (3), Autosomal dominant	18	2:7; 5:8; 6:6; 7:3; 8:1; 10:3; 13:1; 16:1; 17:6; 18:3; 29:2; 30:4; 31:39; 32:28; 33:1; 39:1; 43:9; 44:2;
TSPAN31	ENSG00000135452	125	30	12	58131796	58143994	-	18	2:7; 5:8; 6:6; 7:3; 8:1; 10:3; 13:1; 16:1; 17:6; 18:3; 29:2; 30:4; 31:39; 32:28; 33:1; 39:1; 43:9; 44:2;
TSFM	ENSG00000123297	125	30	12	58176372	58201854	Combined oxidative phosphorylation deficiency 3, 610505 (3), Autosomal recessive	18	2:7; 5:8; 6:6; 7:3; 8:1; 10:3; 13:1; 16:1; 17:6; 18:3; 29:2; 30:4; 31:39; 32:28; 33:1; 39:1; 43:9; 44:2;
TROAP	ENSG00000135451	125	30	12	49717019	49725514	-	18	2:7; 5:8; 6:6; 7:3; 8:1; 10:3; 13:1; 16:1; 17:6; 18:3; 29:2; 30:4; 31:39; 32:28; 33:1; 39:1; 43:9; 44:2;
TMPRSS12	ENSG00000186452	125	30	12	51236703	51281667	-	18	2:7; 5:8; 6:6; 7:3; 8:1; 10:3; 13:1; 16:1; 17:6; 18:3; 29:2; 30:4; 31:39; 32:28; 33:1; 39:1; 43:9; 44:2;
TMEM5	ENSG00000118600	125	30	12	64173583	64203338	Muscular dystrophy-dystroglycanopathy (congenital with brain and eye anomalies), type A, 10, 615041 (3), Autosomal recessive	18	2:7; 5:8; 6:6; 7:3; 8:1; 10:3; 13:1; 16:1; 17:6; 18:3; 29:2; 30:4; 31:39; 32:28; 33:1; 39:1; 43:9; 44:2;
TMEM194A	ENSG00000166881	125	30	12	57449426	57481846	-	18	2:7; 5:8; 6:6; 7:3; 8:1; 10:3; 13:1; 16:1; 17:6; 18:3; 29:2; 30:4; 31:39; 32:28; 33:1; 39:1; 43:9; 44:2;
TMEM117	ENSG00000139173	125	30	12	44229770	44783545	-	18	2:7; 5:8; 6:6; 7:3; 8:1; 10:3; 13:1; 16:1; 17:6; 18:3; 29:2; 30:4; 31:39; 32:28; 33:1; 39:1; 43:9; 44:2;
TMEM106C	ENSG00000134291	125	30	12	48357352	48362661	-	18	2:7; 5:8; 6:6; 7:3; 8:1; 10:3; 13:1; 16:1; 17:6; 18:3; 29:2; 30:4; 31:39; 32:28; 33:1; 39:1; 43:9; 44:2;
TIMELESS	ENSG00000111602	125	30	12	56810903	56843187	Advance sleep phase syndrome, familial, 4, 620015 (3)	18	2:7; 5:8; 6:6; 7:3; 8:1; 10:3; 13:1; 16:1; 17:6; 18:3; 29:2; 30:4; 31:39; 32:28; 33:1; 39:1; 43:9; 44:2;
TFCP2	ENSG00000135457	125	30	12	51487446	51566926	-	18	2:7; 5:8; 6:6; 7:3; 8:1; 10:3; 13:1; 16:1; 17:6; 18:3; 29:2; 30:4; 31:39; 32:28; 33:1; 39:1; 43:9; 44:2;
TESPA1	ENSG00000135426	125	30	12	55341802	55378530	-	18	2:7; 5:8; 6:6; 7:3; 8:1; 10:3; 13:1; 16:1; 17:6; 18:3; 29:2; 30:4; 31:39; 32:28; 33:1; 39:1; 43:9; 44:2;
TENC1	ENSG00000111077	125	30	12	53440753	53458156	-	18	2:7; 5:8; 6:6; 7:3; 8:1; 10:3; 13:1; 16:1; 17:6; 18:3; 29:2; 30:4; 31:39; 32:28; 33:1; 39:1; 43:9; 44:2;
TBK1	ENSG00000183735	125	30	12	64845660	64895888	{Encephalopathy, acute, infection-induced (herpes-specific), susceptibility to, 8}, 617900 (3), Autosomal dominant; Frontotemporal dementia and/or amyotrophic lateral sclerosis 4, 616439 (3), Autosomal dominant	18	2:7; 5:8; 6:6; 7:3; 8:1; 10:3; 13:1; 16:1; 17:6; 18:3; 29:2; 30:4; 31:39; 32:28; 33:1; 39:1; 43:9; 44:2;
TBC1D30	ENSG00000111490	125	30	12	65174589	65274812	-	18	2:7; 5:8; 6:6; 7:3; 8:1; 10:3; 13:1; 16:1; 17:6; 18:3; 29:2; 30:4; 31:39; 32:28; 33:1; 39:1; 43:9; 44:2;
TARBP2	ENSG00000139546	125	30	12	53894705	53900215	-	18	2:7; 5:8; 6:6; 7:3; 8:1; 10:3; 13:1; 16:1; 17:6; 18:3; 29:2; 30:4; 31:39; 32:28; 33:1; 39:1; 43:9; 44:2;
TAC3	ENSG00000166863	125	30	12	57403784	57422667	Hypogonadotropic hypogonadism 10 with or without anosmia, 614839 (3), Autosomal recessive	18	2:7; 5:8; 6:6; 7:3; 8:1; 10:3; 13:1; 16:1; 17:6; 18:3; 29:2; 30:4; 31:39; 32:28; 33:1; 39:1; 43:9; 44:2;
SYT10	ENSG00000110975	125	30	12	33527173	33592754	-	18	2:7; 5:8; 6:6; 7:3; 8:1; 10:3; 13:1; 16:1; 17:6; 18:3; 29:2; 30:4; 31:39; 32:28; 33:1; 39:1; 43:9; 44:2;
SUOX	ENSG00000139531	125	30	12	56390964	56400425	Sulfite oxidase deficiency, 272300 (3), Autosomal recessive	18	2:7; 5:8; 6:6; 7:3; 8:1; 10:3; 13:1; 16:1; 17:6; 18:3; 29:2; 30:4; 31:39; 32:28; 33:1; 39:1; 43:9; 44:2;
STAT6	ENSG00000166888	125	30	12	57489191	57525922	-	18	2:7; 5:8; 6:6; 7:3; 8:1; 10:3; 13:1; 16:1; 17:6; 18:3; 29:2; 30:4; 31:39; 32:28; 33:1; 39:1; 43:9; 44:2;
STAT2	ENSG00000170581	125	30	12	56735381	56753939	Pseudo-TORCH syndrome 3, 618886 (3), Autosomal recessive; Immunodeficiency 44, 616636 (3), Autosomal recessive	18	2:7; 5:8; 6:6; 7:3; 8:1; 10:3; 13:1; 16:1; 17:6; 18:3; 29:2; 30:4; 31:39; 32:28; 33:1; 39:1; 43:9; 44:2;
STAC3	ENSG00000185482	125	30	12	57637236	57644976	Myopathy, congenital, Baily-Bloch, 255995 (3), Autosomal recessive	18	2:7; 5:8; 6:6; 7:3; 8:1; 10:3; 13:1; 16:1; 17:6; 18:3; 29:2; 30:4; 31:39; 32:28; 33:1; 39:1; 43:9; 44:2;
SRGAP1	ENSG00000196935	125	30	12	64238073	64541613	{Thyroid cancer, nonmedullary, 2}, 188470 (3), Autosomal dominant, Somatic mutation	18	2:7; 5:8; 6:6; 7:3; 8:1; 10:3; 13:1; 16:1; 17:6; 18:3; 29:2; 30:4; 31:39; 32:28; 33:1; 39:1; 43:9; 44:2;
SPRYD4	ENSG00000176422	125	30	12	56862301	56864763	-	18	2:7; 5:8; 6:6; 7:3; 8:1; 10:3; 13:1; 16:1; 17:6; 18:3; 29:2; 30:4; 31:39; 32:28; 33:1; 39:1; 43:9; 44:2;
SPRYD3	ENSG00000167778	125	30	12	53458388	53473204	-	18	2:7; 5:8; 6:6; 7:3; 8:1; 10:3; 13:1; 16:1; 17:6; 18:3; 29:2; 30:4; 31:39; 32:28; 33:1; 39:1; 43:9; 44:2;
SPATS2	ENSG00000123352	125	30	12	49760367	49921205	-	18	2:7; 5:8; 6:6; 7:3; 8:1; 10:3; 13:1; 16:1; 17:6; 18:3; 29:2; 30:4; 31:39; 32:28; 33:1; 39:1; 43:9; 44:2;
SP7	ENSG00000170374	125	30	12	53720362	53739099	Osteogenesis imperfecta, type XII, 613849 (3), Autosomal recessive	18	2:7; 5:8; 6:6; 7:3; 8:1; 10:3; 13:1; 16:1; 17:6; 18:3; 29:2; 30:4; 31:39; 32:28; 33:1; 39:1; 43:9; 44:2;
SP1	ENSG00000185591	125	30	12	53773960	53810230	-	18	2:7; 5:8; 6:6; 7:3; 8:1; 10:3; 13:1; 16:1; 17:6; 18:3; 29:2; 30:4; 31:39; 32:28; 33:1; 39:1; 43:9; 44:2;
SOAT2	ENSG00000167780	125	30	12	53497302	53518322	-	18	2:7; 5:8; 6:6; 7:3; 8:1; 10:3; 13:1; 16:1; 17:6; 18:3; 29:2; 30:4; 31:39; 32:28; 33:1; 39:1; 43:9; 44:2;
SMUG1	ENSG00000123415	125	30	12	54558529	54582778	-	18	2:7; 5:8; 6:6; 7:3; 8:1; 10:3; 13:1; 16:1; 17:6; 18:3; 29:2; 30:4; 31:39; 32:28; 33:1; 39:1; 43:9; 44:2;
SMARCD1	ENSG00000066117	125	30	12	50478755	50494495	Coffin-Siris syndrome 11, 618779 (3), Autosomal dominant	18	2:7; 5:8; 6:6; 7:3; 8:1; 10:3; 13:1; 16:1; 17:6; 18:3; 29:2; 30:4; 31:39; 32:28; 33:1; 39:1; 43:9; 44:2;
SMARCC2	ENSG00000139613	125	30	12	56556767	56583351	Coffin-Siris syndrome 8, 618362 (3), Autosomal dominant	18	2:7; 5:8; 6:6; 7:3; 8:1; 10:3; 13:1; 16:1; 17:6; 18:3; 29:2; 30:4; 31:39; 32:28; 33:1; 39:1; 43:9; 44:2;
SMAGP	ENSG00000170545	125	30	12	51638342	51664674	-	18	2:7; 5:8; 6:6; 7:3; 8:1; 10:3; 13:1; 16:1; 17:6; 18:3; 29:2; 30:4; 31:39; 32:28; 33:1; 39:1; 43:9; 44:2;
SLC48A1	ENSG00000211584	125	30	12	48147699	48176536	-	18	2:7; 5:8; 6:6; 7:3; 8:1; 10:3; 13:1; 16:1; 17:6; 18:3; 29:2; 30:4; 31:39; 32:28; 33:1; 39:1; 43:9; 44:2;
SLC39A5	ENSG00000139540	125	30	12	56623833	56631630	Myopia 24, autosomal dominant, 615946 (3), Autosomal dominant	18	2:7; 5:8; 6:6; 7:3; 8:1; 10:3; 13:1; 16:1; 17:6; 18:3; 29:2; 30:4; 31:39; 32:28; 33:1; 39:1; 43:9; 44:2;
SLC38A4	ENSG00000139209	125	30	12	47158546	47226191	-	18	2:7; 5:8; 6:6; 7:3; 8:1; 10:3; 13:1; 16:1; 17:6; 18:3; 29:2; 30:4; 31:39; 32:28; 33:1; 39:1; 43:9; 44:2;
SLC38A2	ENSG00000134294	125	30	12	46751972	46766650	-	18	2:7; 5:8; 6:6; 7:3; 8:1; 10:3; 13:1; 16:1; 17:6; 18:3; 29:2; 30:4; 31:39; 32:28; 33:1; 39:1; 43:9; 44:2;
SLC38A1	ENSG00000111371	125	30	12	46576846	46663800	-	18	2:7; 5:8; 6:6; 7:3; 8:1; 10:3; 13:1; 16:1; 17:6; 18:3; 29:2; 30:4; 31:39; 32:28; 33:1; 39:1; 43:9; 44:2;
SLC35E3	ENSG00000175782	125	30	12	69139886	69187508	-	18	2:7; 5:8; 6:6; 7:3; 8:1; 10:3; 13:1; 16:1; 17:6; 18:3; 29:2; 30:4; 31:39; 32:28; 33:1; 39:1; 43:9; 44:2;
SLC2A13	ENSG00000151229	125	30	12	40148823	40499891	-	18	2:7; 5:8; 6:6; 7:3; 8:1; 10:3; 13:1; 16:1; 17:6; 18:3; 29:2; 30:4; 31:39; 32:28; 33:1; 39:1; 43:9; 44:2;
SLC26A10	ENSG00000135502	125	30	12	58013310	58019934	-	18	2:7; 5:8; 6:6; 7:3; 8:1; 10:3; 13:1; 16:1; 17:6; 18:3; 29:2; 30:4; 31:39; 32:28; 33:1; 39:1; 43:9; 44:2;
SLC16A7	ENSG00000118596	125	30	12	59989848	60176395	-	18	2:7; 5:8; 6:6; 7:3; 8:1; 10:3; 13:1; 16:1; 17:6; 18:3; 29:2; 30:4; 31:39; 32:28; 33:1; 39:1; 43:9; 44:2;
SLC11A2	ENSG00000110911	125	30	12	51373184	51422349	Anemia, hypochromic microcytic, with iron overload 1, 206100 (3), Autosomal recessive	18	2:7; 5:8; 6:6; 7:3; 8:1; 10:3; 13:1; 16:1; 17:6; 18:3; 29:2; 30:4; 31:39; 32:28; 33:1; 39:1; 43:9; 44:2;
SHMT2	ENSG00000182199	125	30	12	57623110	57628718	Neurodevelopmental disorder with cardiomyopathy, spasticity, and brain abnormalities, 619121 (3), Autosomal recessive	18	2:7; 5:8; 6:6; 7:3; 8:1; 10:3; 13:1; 16:1; 17:6; 18:3; 29:2; 30:4; 31:39; 32:28; 33:1; 39:1; 43:9; 44:2;
SENP1	ENSG00000079387	125	30	12	48436681	48500091	-	18	2:7; 5:8; 6:6; 7:3; 8:1; 10:3; 13:1; 16:1; 17:6; 18:3; 29:2; 30:4; 31:39; 32:28; 33:1; 39:1; 43:9; 44:2;
SDR9C7	ENSG00000170426	125	30	12	57316938	57328189	Ichthyosis, congenital, autosomal recessive 13, 617574 (3), Autosomal recessive	18	2:7; 5:8; 6:6; 7:3; 8:1; 10:3; 13:1; 16:1; 17:6; 18:3; 29:2; 30:4; 31:39; 32:28; 33:1; 39:1; 43:9; 44:2;
SCN8A	ENSG00000196876	125	30	12	51984050	52206648	?Myoclonus, familial, 2, 618364 (3), Autosomal dominant; Seizures, benign familial infantile, 5, 617080 (3), Autosomal dominant; Cognitive impairment with or without cerebellar ataxia, 614306 (3), Autosomal dominant; Developmental and epileptic encephalopathy 13, 614558 (3), Autosomal dominant	18	2:7; 5:8; 6:6; 7:3; 8:1; 10:3; 13:1; 16:1; 17:6; 18:3; 29:2; 30:4; 31:39; 32:28; 33:1; 39:1; 43:9; 44:2;
SCAF11	ENSG00000139218	125	30	12	46312914	46385903	-	18	2:7; 5:8; 6:6; 7:3; 8:1; 10:3; 13:1; 16:1; 17:6; 18:3; 29:2; 30:4; 31:39; 32:28; 33:1; 39:1; 43:9; 44:2;
SARNP	ENSG00000205323	125	30	12	56146247	56211540	-	18	2:7; 5:8; 6:6; 7:3; 8:1; 10:3; 13:1; 16:1; 17:6; 18:3; 29:2; 30:4; 31:39; 32:28; 33:1; 39:1; 43:9; 44:2;
RPS26	ENSG00000197728	125	30	12	56435637	56438116	Diamond-Blackfan anemia 10, 613309 (3), Autosomal dominant	18	2:7; 5:8; 6:6; 7:3; 8:1; 10:3; 13:1; 16:1; 17:6; 18:3; 29:2; 30:4; 31:39; 32:28; 33:1; 39:1; 43:9; 44:2;
RPL41	ENSG00000229117	125	30	12	56510370	56511727	-	18	2:7; 5:8; 6:6; 7:3; 8:1; 10:3; 13:1; 16:1; 17:6; 18:3; 29:2; 30:4; 31:39; 32:28; 33:1; 39:1; 43:9; 44:2;
RPAP3	ENSG00000005175	125	30	12	48057070	48099844	-	18	2:7; 5:8; 6:6; 7:3; 8:1; 10:3; 13:1; 16:1; 17:6; 18:3; 29:2; 30:4; 31:39; 32:28; 33:1; 39:1; 43:9; 44:2;
RP1-228P16.5	ENSG00000257955	125	30	12	48413554	48419165	-	18	2:7; 5:8; 6:6; 7:3; 8:1; 10:3; 13:1; 16:1; 17:6; 18:3; 29:2; 30:4; 31:39; 32:28; 33:1; 39:1; 43:9; 44:2;
RP11-977G19.10	ENSG00000144785	125	30	12	56679700	56709843	-	18	2:7; 5:8; 6:6; 7:3; 8:1; 10:3; 13:1; 16:1; 17:6; 18:3; 29:2; 30:4; 31:39; 32:28; 33:1; 39:1; 43:9; 44:2;
RP11-834C11.12	ENSG00000273049	125	30	12	54379629	54428672	-	18	2:7; 5:8; 6:6; 7:3; 8:1; 10:3; 13:1; 16:1; 17:6; 18:3; 29:2; 30:4; 31:39; 32:28; 33:1; 39:1; 43:9; 44:2;
RP11-793H13.10	ENSG00000267281	125	30	12	53900472	54019763	-	18	2:7; 5:8; 6:6; 7:3; 8:1; 10:3; 13:1; 16:1; 17:6; 18:3; 29:2; 30:4; 31:39; 32:28; 33:1; 39:1; 43:9; 44:2;
RP11-762I7.5	ENSG00000257390	125	30	12	56151059	56221330	-	18	2:7; 5:8; 6:6; 7:3; 8:1; 10:3; 13:1; 16:1; 17:6; 18:3; 29:2; 30:4; 31:39; 32:28; 33:1; 39:1; 43:9; 44:2;
RP11-644F5.10	ENSG00000258311	125	30	12	56109820	56118487	-	18	2:7; 5:8; 6:6; 7:3; 8:1; 10:3; 13:1; 16:1; 17:6; 18:3; 29:2; 30:4; 31:39; 32:28; 33:1; 39:1; 43:9; 44:2;
RP11-603J24.9	ENSG00000257411	125	30	12	56495115	56503073	-	18	2:7; 5:8; 6:6; 7:3; 8:1; 10:3; 13:1; 16:1; 17:6; 18:3; 29:2; 30:4; 31:39; 32:28; 33:1; 39:1; 43:9; 44:2;
RP11-571M6.15	ENSG00000257921	125	30	12	58166811	58180829	-	18	2:7; 5:8; 6:6; 7:3; 8:1; 10:3; 13:1; 16:1; 17:6; 18:3; 29:2; 30:4; 31:39; 32:28; 33:1; 39:1; 43:9; 44:2;
RP11-366L20.2	ENSG00000197301	125	30	12	66245120	66275947	-	18	2:7; 5:8; 6:6; 7:3; 8:1; 10:3; 13:1; 16:1; 17:6; 18:3; 29:2; 30:4; 31:39; 32:28; 33:1; 39:1; 43:9; 44:2;
RP11-362K2.2	ENSG00000258231	125	30	12	58937907	59206842	-	18	2:7; 5:8; 6:6; 7:3; 8:1; 10:3; 13:1; 16:1; 17:6; 18:3; 29:2; 30:4; 31:39; 32:28; 33:1; 39:1; 43:9; 44:2;
RP11-302B13.5	ENSG00000272822	125	30	12	49297286	49351148	-	18	2:7; 5:8; 6:6; 7:3; 8:1; 10:3; 13:1; 16:1; 17:6; 18:3; 29:2; 30:4; 31:39; 32:28; 33:1; 39:1; 43:9; 44:2;
RP11-272B17.2	ENSG00000257230	125	30	12	59917059	59917965	-	18	2:7; 5:8; 6:6; 7:3; 8:1; 10:3; 13:1; 16:1; 17:6; 18:3; 29:2; 30:4; 31:39; 32:28; 33:1; 39:1; 43:9; 44:2;
RP11-123K3.4	ENSG00000258830	125	30	12	57643392	57690267	-	18	2:7; 5:8; 6:6; 7:3; 8:1; 10:3; 13:1; 16:1; 17:6; 18:3; 29:2; 30:4; 31:39; 32:28; 33:1; 39:1; 43:9; 44:2;
RNF41	ENSG00000181852	125	30	12	56598285	56615717	-	18	2:7; 5:8; 6:6; 7:3; 8:1; 10:3; 13:1; 16:1; 17:6; 18:3; 29:2; 30:4; 31:39; 32:28; 33:1; 39:1; 43:9; 44:2;
RND1	ENSG00000172602	125	30	12	49250928	49259681	-	18	2:7; 5:8; 6:6; 7:3; 8:1; 10:3; 13:1; 16:1; 17:6; 18:3; 29:2; 30:4; 31:39; 32:28; 33:1; 39:1; 43:9; 44:2;
RHEBL1	ENSG00000167550	125	30	12	49458468	49463808	-	18	2:7; 5:8; 6:6; 7:3; 8:1; 10:3; 13:1; 16:1; 17:6; 18:3; 29:2; 30:4; 31:39; 32:28; 33:1; 39:1; 43:9; 44:2;
RDH5	ENSG00000135437	125	30	12	56114151	56118489	Fundus albipunctatus, 136880 (3), Autosomal dominant, Autosomal recessive	18	2:7; 5:8; 6:6; 7:3; 8:1; 10:3; 13:1; 16:1; 17:6; 18:3; 29:2; 30:4; 31:39; 32:28; 33:1; 39:1; 43:9; 44:2;
RDH16	ENSG00000139547	125	30	12	57345219	57353158	-	18	2:7; 5:8; 6:6; 7:3; 8:1; 10:3; 13:1; 16:1; 17:6; 18:3; 29:2; 30:4; 31:39; 32:28; 33:1; 39:1; 43:9; 44:2;
RBMS2	ENSG00000076067	125	30	12	56915713	56984745	-	18	2:7; 5:8; 6:6; 7:3; 8:1; 10:3; 13:1; 16:1; 17:6; 18:3; 29:2; 30:4; 31:39; 32:28; 33:1; 39:1; 43:9; 44:2;
RASSF8	ENSG00000123094	125	30	12	26111962	26232825	-	18	2:7; 5:8; 6:6; 7:2; 8:1; 10:3; 13:1; 16:1; 17:6; 18:3; 29:3; 30:4; 31:39; 32:28; 33:1; 39:1; 43:9; 44:2;
RASSF3	ENSG00000153179	125	30	12	65004293	65091347	-	18	2:7; 5:8; 6:6; 7:3; 8:1; 10:3; 13:1; 16:1; 17:6; 18:3; 29:2; 30:4; 31:39; 32:28; 33:1; 39:1; 43:9; 44:2;
RARG	ENSG00000172819	125	30	12	53604354	53626764	-	18	2:7; 5:8; 6:6; 7:3; 8:1; 10:3; 13:1; 16:1; 17:6; 18:3; 29:2; 30:4; 31:39; 32:28; 33:1; 39:1; 43:9; 44:2;
RAPGEF3	ENSG00000079337	125	30	12	48128455	48164823	-	18	2:7; 5:8; 6:6; 7:3; 8:1; 10:3; 13:1; 16:1; 17:6; 18:3; 29:2; 30:4; 31:39; 32:28; 33:1; 39:1; 43:9; 44:2;
RAP1B	ENSG00000127314	125	30	12	69004619	69054372	-	18	2:7; 5:8; 6:6; 7:3; 8:1; 10:3; 13:1; 16:1; 17:6; 18:3; 29:2; 30:4; 31:39; 32:28; 33:1; 39:1; 43:9; 44:2;
RACGAP1	ENSG00000161800	125	30	12	50370706	50426919	?Anemia, congenital dyserythropoietic, type IIIb, autosomal recessive, 619789 (3), Autosomal recessive	18	2:7; 5:8; 6:6; 7:3; 8:1; 10:3; 13:1; 16:1; 17:6; 18:3; 29:2; 30:4; 31:39; 32:28; 33:1; 39:1; 43:9; 44:2;
RAB5B	ENSG00000111540	125	30	12	56367697	56388490	-	18	2:7; 5:8; 6:6; 7:3; 8:1; 10:3; 13:1; 16:1; 17:6; 18:3; 29:2; 30:4; 31:39; 32:28; 33:1; 39:1; 43:9; 44:2;
R3HDM2	ENSG00000179912	125	30	12	57643392	57824788	-	18	2:7; 5:8; 6:6; 7:3; 8:1; 10:3; 13:1; 16:1; 17:6; 18:3; 29:2; 30:4; 31:39; 32:28; 33:1; 39:1; 43:9; 44:2;
PUS7L	ENSG00000129317	125	30	12	44122410	44152620	-	18	2:7; 5:8; 6:6; 7:3; 8:1; 10:3; 13:1; 16:1; 17:6; 18:3; 29:2; 30:4; 31:39; 32:28; 33:1; 39:1; 43:9; 44:2;
PTGES3	ENSG00000110958	125	30	12	57057127	57082159	-	18	2:7; 5:8; 6:6; 7:3; 8:1; 10:3; 13:1; 16:1; 17:6; 18:3; 29:2; 30:4; 31:39; 32:28; 33:1; 39:1; 43:9; 44:2;
PRR13	ENSG00000205352	125	30	12	53835389	53840429	-	18	2:7; 5:8; 6:6; 7:3; 8:1; 10:3; 13:1; 16:1; 17:6; 18:3; 29:2; 30:4; 31:39; 32:28; 33:1; 39:1; 43:9; 44:2;
PRPH	ENSG00000135406	125	30	12	49687035	49692465	{Amyotrophic lateral sclerosis, susceptibility to}, 105400 (3), Autosomal dominant, Autosomal recessive	18	2:7; 5:8; 6:6; 7:3; 8:1; 10:3; 13:1; 16:1; 17:6; 18:3; 29:2; 30:4; 31:39; 32:28; 33:1; 39:1; 43:9; 44:2;
PRPF40B	ENSG00000110844	125	30	12	49962001	50038449	-	18	2:7; 5:8; 6:6; 7:3; 8:1; 10:3; 13:1; 16:1; 17:6; 18:3; 29:2; 30:4; 31:39; 32:28; 33:1; 39:1; 43:9; 44:2;
PRKAG1	ENSG00000181929	125	30	12	49396057	49412980	-	18	2:7; 5:8; 6:6; 7:3; 8:1; 10:3; 13:1; 16:1; 17:6; 18:3; 29:2; 30:4; 31:39; 32:28; 33:1; 39:1; 43:9; 44:2;
PRIM1	ENSG00000198056	125	30	12	57125380	57146157	Primordial dwarfism-immunodeficiency-lipodystrophy syndrome, 620005 (3), Autosomal recessive	18	2:7; 5:8; 6:6; 7:3; 8:1; 10:3; 13:1; 16:1; 17:6; 18:3; 29:2; 30:4; 31:39; 32:28; 33:1; 39:1; 43:9; 44:2;
PRICKLE1	ENSG00000139174	125	30	12	42852140	42984157	Epilepsy, progressive myoclonic 1B, 612437 (3), Autosomal recessive	18	2:7; 5:8; 6:6; 7:3; 8:1; 10:3; 13:1; 16:1; 17:6; 18:3; 29:2; 30:4; 31:39; 32:28; 33:1; 39:1; 43:9; 44:2;
PPP1R1A	ENSG00000135447	125	30	12	54969171	54982443	-	18	2:7; 5:8; 6:6; 7:3; 8:1; 10:3; 13:1; 16:1; 17:6; 18:3; 29:2; 30:4; 31:39; 32:28; 33:1; 39:1; 43:9; 44:2;
PPM1H	ENSG00000111110	125	30	12	63037762	63328817	-	18	2:7; 5:8; 6:6; 7:3; 8:1; 10:3; 13:1; 16:1; 17:6; 18:3; 29:2; 30:4; 31:39; 32:28; 33:1; 39:1; 43:9; 44:2;
PPHLN1	ENSG00000134283	125	30	12	42632249	42853517	-	18	2:7; 5:8; 6:6; 7:3; 8:1; 10:3; 13:1; 16:1; 17:6; 18:3; 29:2; 30:4; 31:39; 32:28; 33:1; 39:1; 43:9; 44:2;
POU6F1	ENSG00000184271	125	30	12	51580719	51611477	-	18	2:7; 5:8; 6:6; 7:3; 8:1; 10:3; 13:1; 16:1; 17:6; 18:3; 29:2; 30:4; 31:39; 32:28; 33:1; 39:1; 43:9; 44:2;
PMEL	ENSG00000185664	125	30	12	56347889	56367101	-	18	2:7; 5:8; 6:6; 7:3; 8:1; 10:3; 13:1; 16:1; 17:6; 18:3; 29:2; 30:4; 31:39; 32:28; 33:1; 39:1; 43:9; 44:2;
PIP4K2C	ENSG00000166908	125	30	12	57984957	57997198	-	18	2:7; 5:8; 6:6; 7:3; 8:1; 10:3; 13:1; 16:1; 17:6; 18:3; 29:2; 30:4; 31:39; 32:28; 33:1; 39:1; 43:9; 44:2;
PFKM	ENSG00000152556	125	30	12	48498922	48540187	Glycogen storage disease VII, 232800 (3), Autosomal recessive	18	2:7; 5:8; 6:6; 7:3; 8:1; 10:3; 13:1; 16:1; 17:6; 18:3; 29:2; 30:4; 31:39; 32:28; 33:1; 39:1; 43:9; 44:2;
PFDN5	ENSG00000123349	125	30	12	53689075	53693234	-	18	2:7; 5:8; 6:6; 7:3; 8:1; 10:3; 13:1; 16:1; 17:6; 18:3; 29:2; 30:4; 31:39; 32:28; 33:1; 39:1; 43:9; 44:2;
PDE1B	ENSG00000123360	125	30	12	54943134	54973023	-	18	2:7; 5:8; 6:6; 7:3; 8:1; 10:3; 13:1; 16:1; 17:6; 18:3; 29:2; 30:4; 31:39; 32:28; 33:1; 39:1; 43:9; 44:2;
PCED1B	ENSG00000179715	125	30	12	47473386	47630443	-	18	2:7; 5:8; 6:6; 7:3; 8:1; 10:3; 13:1; 16:1; 17:6; 18:3; 29:2; 30:4; 31:39; 32:28; 33:1; 39:1; 43:9; 44:2;
PCBP2	ENSG00000197111	125	30	12	53835525	53874946	-	18	2:7; 5:8; 6:6; 7:3; 8:1; 10:3; 13:1; 16:1; 17:6; 18:3; 29:2; 30:4; 31:39; 32:28; 33:1; 39:1; 43:9; 44:2;
PAN2	ENSG00000135473	125	30	12	56710007	56727837	-	18	2:7; 5:8; 6:6; 7:3; 8:1; 10:3; 13:1; 16:1; 17:6; 18:3; 29:2; 30:4; 31:39; 32:28; 33:1; 39:1; 43:9; 44:2;
PA2G4	ENSG00000170515	125	30	12	56498103	56507691	-	18	2:7; 5:8; 6:6; 7:3; 8:1; 10:3; 13:1; 16:1; 17:6; 18:3; 29:2; 30:4; 31:39; 32:28; 33:1; 39:1; 43:9; 44:2;
OS9	ENSG00000135506	125	30	12	58087738	58115340	-	18	2:7; 5:8; 6:6; 7:3; 8:1; 10:3; 13:1; 16:1; 17:6; 18:3; 29:2; 30:4; 31:39; 32:28; 33:1; 39:1; 43:9; 44:2;
ORMDL2	ENSG00000123353	125	30	12	56211703	56215663	-	18	2:7; 5:8; 6:6; 7:3; 8:1; 10:3; 13:1; 16:1; 17:6; 18:3; 29:2; 30:4; 31:39; 32:28; 33:1; 39:1; 43:9; 44:2;
OR9K2	ENSG00000170605	125	30	12	55523465	55524586	-	18	2:7; 5:8; 6:6; 7:3; 8:1; 10:3; 13:1; 16:1; 17:6; 18:3; 29:2; 30:4; 31:39; 32:28; 33:1; 39:1; 43:9; 44:2;
OR6C76	ENSG00000185821	125	30	12	55820038	55820976	-	18	2:7; 5:8; 6:6; 7:3; 8:1; 10:3; 13:1; 16:1; 17:6; 18:3; 29:2; 30:4; 31:39; 32:28; 33:1; 39:1; 43:9; 44:2;
OR6C75	ENSG00000187857	125	30	12	55758895	55759833	-	18	2:7; 5:8; 6:6; 7:3; 8:1; 10:3; 13:1; 16:1; 17:6; 18:3; 29:2; 30:4; 31:39; 32:28; 33:1; 39:1; 43:9; 44:2;
OR6C74	ENSG00000197706	125	30	12	55640982	55642086	-	18	2:7; 5:8; 6:6; 7:3; 8:1; 10:3; 13:1; 16:1; 17:6; 18:3; 29:2; 30:4; 31:39; 32:28; 33:1; 39:1; 43:9; 44:2;
OR6C70	ENSG00000184954	125	30	12	55862984	55863922	-	18	2:7; 5:8; 6:6; 7:3; 8:1; 10:3; 13:1; 16:1; 17:6; 18:3; 29:2; 30:4; 31:39; 32:28; 33:1; 39:1; 43:9; 44:2;
OR6C68	ENSG00000205327	125	30	12	55886147	55887100	-	18	2:7; 5:8; 6:6; 7:3; 8:1; 10:3; 13:1; 16:1; 17:6; 18:3; 29:2; 30:4; 31:39; 32:28; 33:1; 39:1; 43:9; 44:2;
OR6C65	ENSG00000205328	125	30	12	55794214	55795289	-	18	2:7; 5:8; 6:6; 7:3; 8:1; 10:3; 13:1; 16:1; 17:6; 18:3; 29:2; 30:4; 31:39; 32:28; 33:1; 39:1; 43:9; 44:2;
OR6C6	ENSG00000188324	125	30	12	55688072	55689016	-	18	2:7; 5:8; 6:6; 7:3; 8:1; 10:3; 13:1; 16:1; 17:6; 18:3; 29:2; 30:4; 31:39; 32:28; 33:1; 39:1; 43:9; 44:2;
OR6C4	ENSG00000179626	125	30	12	55944983	55946028	-	18	2:7; 5:8; 6:6; 7:3; 8:1; 10:3; 13:1; 16:1; 17:6; 18:3; 29:2; 30:4; 31:39; 32:28; 33:1; 39:1; 43:9; 44:2;
OR6C3	ENSG00000205329	125	30	12	55725485	55726420	-	18	2:7; 5:8; 6:6; 7:3; 8:1; 10:3; 13:1; 16:1; 17:6; 18:3; 29:2; 30:4; 31:39; 32:28; 33:1; 39:1; 43:9; 44:2;
OR6C2	ENSG00000179695	125	30	12	55845998	55846936	-	18	2:7; 5:8; 6:6; 7:3; 8:1; 10:3; 13:1; 16:1; 17:6; 18:3; 29:2; 30:4; 31:39; 32:28; 33:1; 39:1; 43:9; 44:2;
OR6C1	ENSG00000205330	125	30	12	55714346	55715408	-	18	2:7; 5:8; 6:6; 7:3; 8:1; 10:3; 13:1; 16:1; 17:6; 18:3; 29:2; 30:4; 31:39; 32:28; 33:1; 39:1; 43:9; 44:2;
OR2AP1	ENSG00000179615	125	30	12	55968199	55969128	-	18	2:7; 5:8; 6:6; 7:3; 8:1; 10:3; 13:1; 16:1; 17:6; 18:3; 29:2; 30:4; 31:39; 32:28; 33:1; 39:1; 43:9; 44:2;
OR10P1	ENSG00000175398	125	30	12	56030644	56031638	-	18	2:7; 5:8; 6:6; 7:3; 8:1; 10:3; 13:1; 16:1; 17:6; 18:3; 29:2; 30:4; 31:39; 32:28; 33:1; 39:1; 43:9; 44:2;
OR10AD1	ENSG00000172640	125	30	12	48596081	48597170	-	18	2:7; 5:8; 6:6; 7:3; 8:1; 10:3; 13:1; 16:1; 17:6; 18:3; 29:2; 30:4; 31:39; 32:28; 33:1; 39:1; 43:9; 44:2;
OR10A7	ENSG00000179919	125	30	12	55614809	55615759	-	18	2:7; 5:8; 6:6; 7:3; 8:1; 10:3; 13:1; 16:1; 17:6; 18:3; 29:2; 30:4; 31:39; 32:28; 33:1; 39:1; 43:9; 44:2;
NXPH4	ENSG00000182379	125	30	12	57610578	57620232	-	18	2:7; 5:8; 6:6; 7:3; 8:1; 10:3; 13:1; 16:1; 17:6; 18:3; 29:2; 30:4; 31:39; 32:28; 33:1; 39:1; 43:9; 44:2;
NUP107	ENSG00000111581	125	30	12	69080514	69136785	?Ovarian dysgenesis 6, 618078 (3), Autosomal recessive; Galloway-Mowat syndrome 7, 618348 (3), Autosomal recessive; Nephrotic syndrome, type 11, 616730 (3), Autosomal recessive	18	2:7; 5:8; 6:6; 7:3; 8:1; 10:3; 13:1; 16:1; 17:6; 18:3; 29:2; 30:4; 31:39; 32:28; 33:1; 39:1; 43:9; 44:2;
NR4A1	ENSG00000123358	125	30	12	52416616	52453291	-	18	2:7; 5:8; 6:6; 7:3; 8:1; 10:3; 13:1; 16:1; 17:6; 18:3; 29:2; 30:4; 31:39; 32:28; 33:1; 39:1; 43:9; 44:2;
NPFF	ENSG00000139574	125	30	12	53900474	53901422	-	18	2:7; 5:8; 6:6; 7:3; 8:1; 10:3; 13:1; 16:1; 17:6; 18:3; 29:2; 30:4; 31:39; 32:28; 33:1; 39:1; 43:9; 44:2;
NFE2	ENSG00000123405	125	30	12	54685895	54694905	-	18	2:7; 5:8; 6:6; 7:3; 8:1; 10:3; 13:1; 16:1; 17:6; 18:3; 29:2; 30:4; 31:39; 32:28; 33:1; 39:1; 43:9; 44:2;
NEUROD4	ENSG00000123307	125	30	12	55413729	55423798	-	18	2:7; 5:8; 6:6; 7:3; 8:1; 10:3; 13:1; 16:1; 17:6; 18:3; 29:2; 30:4; 31:39; 32:28; 33:1; 39:1; 43:9; 44:2;
NELL2	ENSG00000184613	125	30	12	44902058	45315631	-	18	2:7; 5:8; 6:6; 7:3; 8:1; 10:3; 13:1; 16:1; 17:6; 18:3; 29:2; 30:4; 31:39; 32:28; 33:1; 39:1; 43:9; 44:2;
NDUFA4L2	ENSG00000185633	125	30	12	57628686	57634498	-	18	2:7; 5:8; 6:6; 7:3; 8:1; 10:3; 13:1; 16:1; 17:6; 18:3; 29:2; 30:4; 31:39; 32:28; 33:1; 39:1; 43:9; 44:2;
NCKAP5L	ENSG00000167566	125	30	12	50184929	50222533	-	18	2:7; 5:8; 6:6; 7:3; 8:1; 10:3; 13:1; 16:1; 17:6; 18:3; 29:2; 30:4; 31:39; 32:28; 33:1; 39:1; 43:9; 44:2;
NCKAP1L	ENSG00000123338	125	30	12	54891495	54937726	Immunodeficiency 72 with autoinflammation, 618982 (3), Autosomal recessive	18	2:7; 5:8; 6:6; 7:3; 8:1; 10:3; 13:1; 16:1; 17:6; 18:3; 29:2; 30:4; 31:39; 32:28; 33:1; 39:1; 43:9; 44:2;
NACA	ENSG00000196531	125	30	12	57106212	57125412	-	18	2:7; 5:8; 6:6; 7:3; 8:1; 10:3; 13:1; 16:1; 17:6; 18:3; 29:2; 30:4; 31:39; 32:28; 33:1; 39:1; 43:9; 44:2;
NABP2	ENSG00000139579	125	30	12	56615799	56623638	-	18	2:7; 5:8; 6:6; 7:3; 8:1; 10:3; 13:1; 16:1; 17:6; 18:3; 29:2; 30:4; 31:39; 32:28; 33:1; 39:1; 43:9; 44:2;
NAB2	ENSG00000166886	125	30	12	57482677	57489259	-	18	2:7; 5:8; 6:6; 7:3; 8:1; 10:3; 13:1; 16:1; 17:6; 18:3; 29:2; 30:4; 31:39; 32:28; 33:1; 39:1; 43:9; 44:2;
MYO1A	ENSG00000166866	125	30	12	57422301	57444982	-	18	2:7; 5:8; 6:6; 7:3; 8:1; 10:3; 13:1; 16:1; 17:6; 18:3; 29:2; 30:4; 31:39; 32:28; 33:1; 39:1; 43:9; 44:2;
MYL6B	ENSG00000196465	125	30	12	56546040	56553431	-	18	2:7; 5:8; 6:6; 7:3; 8:1; 10:3; 13:1; 16:1; 17:6; 18:3; 29:2; 30:4; 31:39; 32:28; 33:1; 39:1; 43:9; 44:2;
MYL6	ENSG00000092841	125	30	12	56551945	56557280	-	18	2:7; 5:8; 6:6; 7:3; 8:1; 10:3; 13:1; 16:1; 17:6; 18:3; 29:2; 30:4; 31:39; 32:28; 33:1; 39:1; 43:9; 44:2;
MUCL1	ENSG00000172551	125	30	12	55224303	55252177	-	18	2:7; 5:8; 6:6; 7:3; 8:1; 10:3; 13:1; 16:1; 17:6; 18:3; 29:2; 30:4; 31:39; 32:28; 33:1; 39:1; 43:9; 44:2;
MSRB3	ENSG00000174099	125	30	12	65672423	65882024	Deafness, autosomal recessive 74, 613718 (3), Autosomal recessive	18	2:7; 5:8; 6:6; 7:3; 8:1; 10:3; 13:1; 16:1; 17:6; 18:3; 29:2; 30:4; 31:39; 32:28; 33:1; 39:1; 43:9; 44:2;
MMP19	ENSG00000123342	125	30	12	56229217	56236750	Cavitary optic disc anomalies, 611543 (3), Autosomal dominant	18	2:7; 5:8; 6:6; 7:3; 8:1; 10:3; 13:1; 16:1; 17:6; 18:3; 29:2; 30:4; 31:39; 32:28; 33:1; 39:1; 43:9; 44:2;
MIP	ENSG00000135517	125	30	12	56843286	56862950	Cataract 15, multiple types, 615274 (3), Autosomal dominant	18	2:7; 5:8; 6:6; 7:3; 8:1; 10:3; 13:1; 16:1; 17:6; 18:3; 29:2; 30:4; 31:39; 32:28; 33:1; 39:1; 43:9; 44:2;
MFSD5	ENSG00000182544	125	30	12	53645035	53648189	-	18	2:7; 5:8; 6:6; 7:3; 8:1; 10:3; 13:1; 16:1; 17:6; 18:3; 29:2; 30:4; 31:39; 32:28; 33:1; 39:1; 43:9; 44:2;
METTL7B	ENSG00000170439	125	30	12	56075330	56078395	-	18	2:7; 5:8; 6:6; 7:3; 8:1; 10:3; 13:1; 16:1; 17:6; 18:3; 29:2; 30:4; 31:39; 32:28; 33:1; 39:1; 43:9; 44:2;
METTL7A	ENSG00000185432	125	30	12	51317255	51326300	-	18	2:7; 5:8; 6:6; 7:3; 8:1; 10:3; 13:1; 16:1; 17:6; 18:3; 29:2; 30:4; 31:39; 32:28; 33:1; 39:1; 43:9; 44:2;
METTL21B	ENSG00000123427	125	30	12	58165275	58176324	-	18	2:7; 5:8; 6:6; 7:3; 8:1; 10:3; 13:1; 16:1; 17:6; 18:3; 29:2; 30:4; 31:39; 32:28; 33:1; 39:1; 43:9; 44:2;
METTL20	ENSG00000139160	125	30	12	31800094	31826048	-	18	2:7; 5:8; 6:6; 7:3; 8:1; 10:3; 13:1; 16:1; 17:6; 18:3; 29:2; 30:4; 31:39; 32:28; 33:1; 39:1; 43:9; 44:2;
METTL1	ENSG00000037897	125	30	12	58162254	58166576	-	18	2:7; 5:8; 6:6; 7:3; 8:1; 10:3; 13:1; 16:1; 17:6; 18:3; 29:2; 30:4; 31:39; 32:28; 33:1; 39:1; 43:9; 44:2;
MDM2	ENSG00000135679	125	30	12	69201956	69239214	{Accelerated tumor formation, susceptibility to}, 614401 (3), Autosomal dominant; ?Lessel-Kubisch syndrome, 618681 (3), Autosomal recessive	18	2:7; 5:8; 6:6; 7:3; 8:1; 10:3; 13:1; 16:1; 17:6; 18:3; 29:2; 30:4; 31:39; 32:28; 33:1; 39:1; 43:9; 44:2;
MDM1	ENSG00000111554	125	30	12	68666223	68726161	-	18	2:7; 5:8; 6:6; 7:3; 8:1; 10:3; 13:1; 16:1; 17:6; 18:3; 29:2; 30:4; 31:39; 32:28; 33:1; 39:1; 43:9; 44:2;
MCRS1	ENSG00000187778	125	30	12	49950327	49961936	-	18	2:7; 5:8; 6:6; 7:3; 8:1; 10:3; 13:1; 16:1; 17:6; 18:3; 29:2; 30:4; 31:39; 32:28; 33:1; 39:1; 43:9; 44:2;
MBD6	ENSG00000166987	125	30	12	57914493	57923931	-	18	2:7; 5:8; 6:6; 7:3; 8:1; 10:3; 13:1; 16:1; 17:6; 18:3; 29:2; 30:4; 31:39; 32:28; 33:1; 39:1; 43:9; 44:2;
MARS	ENSG00000166986	125	30	12	57869228	57911352	Interstitial lung and liver disease, 615486 (3), Autosomal recessive; ?Trichothiodystrophy 9, nonphotosensitive, 619692 (3), Autosomal recessive; Charcot-Marie-Tooth disease, axonal, type 2U, 616280 (3), Autosomal dominant	18	2:7; 5:8; 6:6; 7:3; 8:1; 10:3; 13:1; 16:1; 17:6; 18:3; 29:2; 30:4; 31:39; 32:28; 33:1; 39:1; 43:9; 44:2;
MARCH9	ENSG00000139266	125	30	12	58148881	58154190	-	18	2:7; 5:8; 6:6; 7:3; 8:1; 10:3; 13:1; 16:1; 17:6; 18:3; 29:2; 30:4; 31:39; 32:28; 33:1; 39:1; 43:9; 44:2;
LRRK2	ENSG00000188906	125	30	12	40590546	40763087	{Parkinson disease 8}, 607060 (3), Autosomal dominant	18	2:7; 5:8; 6:6; 7:3; 8:1; 10:3; 13:1; 16:1; 17:6; 18:3; 29:2; 30:4; 31:39; 32:28; 33:1; 39:1; 43:9; 44:2;
LRP1	ENSG00000123384	125	30	12	57522276	57607134	?Keratosis pilaris atrophicans, 604093 (3), Autosomal recessive	18	2:7; 5:8; 6:6; 7:3; 8:1; 10:3; 13:1; 16:1; 17:6; 18:3; 29:2; 30:4; 31:39; 32:28; 33:1; 39:1; 43:9; 44:2;
LRIG3	ENSG00000139263	125	30	12	59265931	59314303	-	18	2:7; 5:8; 6:6; 7:3; 8:1; 10:3; 13:1; 16:1; 17:6; 18:3; 29:2; 30:4; 31:39; 32:28; 33:1; 39:1; 43:9; 44:2;
LMBR1L	ENSG00000139636	125	30	12	49490919	49504683	-	18	2:7; 5:8; 6:6; 7:3; 8:1; 10:3; 13:1; 16:1; 17:6; 18:3; 29:2; 30:4; 31:39; 32:28; 33:1; 39:1; 43:9; 44:2;
LLPH	ENSG00000139233	125	30	12	66516842	66524548	-	18	2:7; 5:8; 6:6; 7:3; 8:1; 10:3; 13:1; 16:1; 17:6; 18:3; 29:2; 30:4; 31:39; 32:28; 33:1; 39:1; 43:9; 44:2;
LINC00935	ENSG00000257987	125	30	12	49121218	49159569	-	18	2:7; 5:8; 6:6; 7:3; 8:1; 10:3; 13:1; 16:1; 17:6; 18:3; 29:2; 30:4; 31:39; 32:28; 33:1; 39:1; 43:9; 44:2;
LIMA1	ENSG00000050405	125	30	12	50569571	50677329	[Low density lipoprotein cholesterol level QTL 8], 618079 (3)	18	2:7; 5:8; 6:6; 7:3; 8:1; 10:3; 13:1; 16:1; 17:6; 18:3; 29:2; 30:4; 31:39; 32:28; 33:1; 39:1; 43:9; 44:2;
LETMD1	ENSG00000050426	125	30	12	51441745	51454207	-	18	2:7; 5:8; 6:6; 7:3; 8:1; 10:3; 13:1; 16:1; 17:6; 18:3; 29:2; 30:4; 31:39; 32:28; 33:1; 39:1; 43:9; 44:2;
LEMD3	ENSG00000174106	125	30	12	65563351	65642107	Buschke-Ollendorff syndrome, 166700 (3), Autosomal dominant; Osteopoikilosis with or without melorheostosis, 166700 (3), Autosomal dominant	18	2:7; 5:8; 6:6; 7:3; 8:1; 10:3; 13:1; 16:1; 17:6; 18:3; 29:2; 30:4; 31:39; 32:28; 33:1; 39:1; 43:9; 44:2;
LARP4	ENSG00000161813	125	30	12	50786166	50873787	-	18	2:7; 5:8; 6:6; 7:3; 8:1; 10:3; 13:1; 16:1; 17:6; 18:3; 29:2; 30:4; 31:39; 32:28; 33:1; 39:1; 43:9; 44:2;
LALBA	ENSG00000167531	125	30	12	48961467	48963849	-	18	2:7; 5:8; 6:6; 7:3; 8:1; 10:3; 13:1; 16:1; 17:6; 18:3; 29:2; 30:4; 31:39; 32:28; 33:1; 39:1; 43:9; 44:2;
LACRT	ENSG00000135413	125	30	12	55024595	55028679	-	18	2:7; 5:8; 6:6; 7:3; 8:1; 10:3; 13:1; 16:1; 17:6; 18:3; 29:2; 30:4; 31:39; 32:28; 33:1; 39:1; 43:9; 44:2;
KRT86	ENSG00000170442	125	30	12	52643084	52702947	Monilethrix, 158000 (3), Autosomal dominant	18	2:7; 5:8; 6:6; 7:3; 8:1; 10:3; 13:1; 16:1; 17:6; 18:3; 29:2; 30:4; 31:39; 32:28; 33:1; 39:1; 43:9; 44:2;
KRT85	ENSG00000135443	125	30	12	52753790	52761265	Ectodermal dysplasia 4, hair/nail type, 602032 (3), Autosomal recessive	18	2:7; 5:8; 6:6; 7:3; 8:1; 10:3; 13:1; 16:1; 17:6; 18:3; 29:2; 30:4; 31:39; 32:28; 33:1; 39:1; 43:9; 44:2;
KRT84	ENSG00000161849	125	30	12	52771596	52779436	-	18	2:7; 5:8; 6:6; 7:3; 8:1; 10:3; 13:1; 16:1; 17:6; 18:3; 29:2; 30:4; 31:39; 32:28; 33:1; 39:1; 43:9; 44:2;
KRT83	ENSG00000170523	125	30	12	52708085	52715182	Monilethrix, 158000 (3), Autosomal dominant; Erythrokeratodermia variabilis et progressiva 5, 617756 (3), Autosomal recessive	18	2:7; 5:8; 6:6; 7:3; 8:1; 10:3; 13:1; 16:1; 17:6; 18:3; 29:2; 30:4; 31:39; 32:28; 33:1; 39:1; 43:9; 44:2;
KRT82	ENSG00000161850	125	30	12	52787715	52800139	-	18	2:7; 5:8; 6:6; 7:3; 8:1; 10:3; 13:1; 16:1; 17:6; 18:3; 29:2; 30:4; 31:39; 32:28; 33:1; 39:1; 43:9; 44:2;
KRT8	ENSG00000170421	125	30	12	53290977	53343738	-	18	2:7; 5:8; 6:6; 7:3; 8:1; 10:3; 13:1; 16:1; 17:6; 18:3; 29:2; 30:4; 31:39; 32:28; 33:1; 39:1; 43:9; 44:2;
KRT81	ENSG00000205426	125	30	12	52679697	52685318	Monilethrix, 158000 (3), Autosomal dominant	18	2:7; 5:8; 6:6; 7:3; 8:1; 10:3; 13:1; 16:1; 17:6; 18:3; 29:2; 30:4; 31:39; 32:28; 33:1; 39:1; 43:9; 44:2;
KRT80	ENSG00000167767	125	30	12	52562780	52585784	-	18	2:7; 5:8; 6:6; 7:3; 8:1; 10:3; 13:1; 16:1; 17:6; 18:3; 29:2; 30:4; 31:39; 32:28; 33:1; 39:1; 43:9; 44:2;
KRT79	ENSG00000185640	125	30	12	53215194	53228079	-	18	2:7; 5:8; 6:6; 7:3; 8:1; 10:3; 13:1; 16:1; 17:6; 18:3; 29:2; 30:4; 31:39; 32:28; 33:1; 39:1; 43:9; 44:2;
KRT78	ENSG00000170423	125	30	12	53231588	53242876	-	18	2:7; 5:8; 6:6; 7:3; 8:1; 10:3; 13:1; 16:1; 17:6; 18:3; 29:2; 30:4; 31:39; 32:28; 33:1; 39:1; 43:9; 44:2;
KRT76	ENSG00000185069	125	30	12	53161939	53171129	-	18	2:7; 5:8; 6:6; 7:3; 8:1; 10:3; 13:1; 16:1; 17:6; 18:3; 29:2; 30:4; 31:39; 32:28; 33:1; 39:1; 43:9; 44:2;
KRT75	ENSG00000170454	125	30	12	52817854	52828309	{Pseudofolliculitis barbae, susceptibility to}, 612318 (3)	18	2:7; 5:8; 6:6; 7:3; 8:1; 10:3; 13:1; 16:1; 17:6; 18:3; 29:2; 30:4; 31:39; 32:28; 33:1; 39:1; 43:9; 44:2;
KRT74	ENSG00000170484	125	30	12	52959566	52967609	Woolly hair, autosomal dominant, 194300 (3), Autosomal dominant; ?Hypotrichosis 3, 613981 (3), Autosomal dominant; ?Ectodermal dysplasia 7, hair/nail type, 614929 (3), Autosomal recessive	18	2:7; 5:8; 6:6; 7:3; 8:1; 10:3; 13:1; 16:1; 17:6; 18:3; 29:2; 30:4; 31:39; 32:28; 33:1; 39:1; 43:9; 44:2;
KRT73	ENSG00000186049	125	30	12	53001354	53012343	-	18	2:7; 5:8; 6:6; 7:3; 8:1; 10:3; 13:1; 16:1; 17:6; 18:3; 29:2; 30:4; 31:39; 32:28; 33:1; 39:1; 43:9; 44:2;
KRT72	ENSG00000170486	125	30	12	52979373	52995322	-	18	2:7; 5:8; 6:6; 7:3; 8:1; 10:3; 13:1; 16:1; 17:6; 18:3; 29:2; 30:4; 31:39; 32:28; 33:1; 39:1; 43:9; 44:2;
KRT7	ENSG00000135480	125	30	12	52626304	52645970	-	18	2:7; 5:8; 6:6; 7:3; 8:1; 10:3; 13:1; 16:1; 17:6; 18:3; 29:2; 30:4; 31:39; 32:28; 33:1; 39:1; 43:9; 44:2;
KRT71	ENSG00000139648	125	30	12	52937693	52946931	?Hypotrichosis 13, 615896 (3), Autosomal dominant	18	2:7; 5:8; 6:6; 7:3; 8:1; 10:3; 13:1; 16:1; 17:6; 18:3; 29:2; 30:4; 31:39; 32:28; 33:1; 39:1; 43:9; 44:2;
KRT6C	ENSG00000170465	125	30	12	52862300	52867569	Palmoplantar keratoderma, nonepidermolytic, focal or diffuse, 615735 (3), Autosomal dominant	18	2:7; 5:8; 6:6; 7:3; 8:1; 10:3; 13:1; 16:1; 17:6; 18:3; 29:2; 30:4; 31:39; 32:28; 33:1; 39:1; 43:9; 44:2;
KRT6B	ENSG00000185479	125	30	12	52840435	52845910	Pachyonychia congenita 4, 615728 (3), Autosomal dominant	18	2:7; 5:8; 6:6; 7:3; 8:1; 10:3; 13:1; 16:1; 17:6; 18:3; 29:2; 30:4; 31:39; 32:28; 33:1; 39:1; 43:9; 44:2;
KRT6A	ENSG00000205420	125	30	12	52880958	52887041	Pachyonychia congenita 3, 615726 (3), Autosomal dominant	18	2:7; 5:8; 6:6; 7:3; 8:1; 10:3; 13:1; 16:1; 17:6; 18:3; 29:2; 30:4; 31:39; 32:28; 33:1; 39:1; 43:9; 44:2;
KRT5	ENSG00000186081	125	30	12	52908359	52914471	Epidermolysis bullosa simplex 2A, generalized severe, 619555 (3), Autosomal dominant; Dowling-Degos disease 1, 179850 (3), Autosomal dominant; Epidermolysis bullosa simplex 2F, with mottled pigmentation, 131960 (3), Autosomal dominant; Epidermolysis bullosa simplex 2D, generalized, intermediate or severe, autosomal recessive, 619599 (3), Autosomal recessive; Epidermolysis bullosa simplex 2B, gene…	18	2:7; 5:8; 6:6; 7:3; 8:1; 10:3; 13:1; 16:1; 17:6; 18:3; 29:2; 30:4; 31:39; 32:28; 33:1; 39:1; 43:9; 44:2;
KRT4	ENSG00000170477	125	30	12	53200333	53208335	White sponge nevus 1, 193900 (3), Autosomal dominant	18	2:7; 5:8; 6:6; 7:3; 8:1; 10:3; 13:1; 16:1; 17:6; 18:3; 29:2; 30:4; 31:39; 32:28; 33:1; 39:1; 43:9; 44:2;
KRT3	ENSG00000186442	125	30	12	53183469	53189901	Meesmann corneal dystrophy 2, 618767 (3), Autosomal dominant	18	2:7; 5:8; 6:6; 7:3; 8:1; 10:3; 13:1; 16:1; 17:6; 18:3; 29:2; 30:4; 31:39; 32:28; 33:1; 39:1; 43:9; 44:2;
KRT2	ENSG00000172867	125	30	12	53038342	53045948	Ichthyosis bullosa of Siemens, 146800 (3), Autosomal dominant	18	2:7; 5:8; 6:6; 7:3; 8:1; 10:3; 13:1; 16:1; 17:6; 18:3; 29:2; 30:4; 31:39; 32:28; 33:1; 39:1; 43:9; 44:2;
KRT18	ENSG00000111057	125	30	12	53342655	53346685	Cirrhosis, cryptogenic, 215600 (3), Autosomal recessive; {Cirrhosis, noncryptogenic, susceptibility to}, 215600 (3), Autosomal recessive	18	2:7; 5:8; 6:6; 7:3; 8:1; 10:3; 13:1; 16:1; 17:6; 18:3; 29:2; 30:4; 31:39; 32:28; 33:1; 39:1; 43:9; 44:2;
KRT1	ENSG00000167768	125	30	12	53068520	53074191	Ichthyosis, cyclic, with epidermolytic hyperkeratosis, 607602 (3), Autosomal dominant; Epidermolytic hyperkeratosis, 113800 (3), Autosomal dominant, Autosomal recessive; Palmoplantar keratoderma, nonepidermolytic, 600962 (3), Autosomal dominant; Keratosis palmoplantaris striata III, 607654 (3); Palmoplantar keratoderma, epidermolytic, 144200 (3), Autosomal dominant; Ichthyosis histrix, Curth-Mack…	18	2:7; 5:8; 6:6; 7:3; 8:1; 10:3; 13:1; 16:1; 17:6; 18:3; 29:2; 30:4; 31:39; 32:28; 33:1; 39:1; 43:9; 44:2;
KMT2D	ENSG00000167548	125	30	12	49412758	49453557	Kabuki syndrome 1, 147920 (3), Autosomal dominant	18	2:7; 5:8; 6:6; 7:3; 8:1; 10:3; 13:1; 16:1; 17:6; 18:3; 29:2; 30:4; 31:39; 32:28; 33:1; 39:1; 43:9; 44:2;
KIF5A	ENSG00000155980	125	30	12	57943781	57980415	Myoclonus, intractable, neonatal, 617235 (3), Autosomal dominant; {Amyotrophic lateral sclerosis, susceptibility to, 25}, 617921 (3), Autosomal dominant; Spastic paraplegia 10, autosomal dominant, 604187 (3), Autosomal dominant	18	2:7; 5:8; 6:6; 7:3; 8:1; 10:3; 13:1; 16:1; 17:6; 18:3; 29:2; 30:4; 31:39; 32:28; 33:1; 39:1; 43:9; 44:2;
KIAA1551	ENSG00000174718	125	30	12	32112304	32146039	-	18	2:7; 5:8; 6:6; 7:3; 8:1; 10:3; 13:1; 16:1; 17:6; 18:3; 29:2; 30:4; 31:39; 32:28; 33:1; 39:1; 43:9; 44:2;
KCNH3	ENSG00000135519	125	30	12	49932940	49952091	-	18	2:7; 5:8; 6:6; 7:3; 8:1; 10:3; 13:1; 16:1; 17:6; 18:3; 29:2; 30:4; 31:39; 32:28; 33:1; 39:1; 43:9; 44:2;
KANSL2	ENSG00000139620	125	30	12	49047184	49076021	-	18	2:7; 5:8; 6:6; 7:3; 8:1; 10:3; 13:1; 16:1; 17:6; 18:3; 29:2; 30:4; 31:39; 32:28; 33:1; 39:1; 43:9; 44:2;
ITGB7	ENSG00000139626	125	30	12	53585102	53601091	-	18	2:7; 5:8; 6:6; 7:3; 8:1; 10:3; 13:1; 16:1; 17:6; 18:3; 29:2; 30:4; 31:39; 32:28; 33:1; 39:1; 43:9; 44:2;
ITGA7	ENSG00000135424	125	30	12	56078352	56109827	Muscular dystrophy, congenital, due to ITGA7 deficiency, 613204 (3), Autosomal recessive	18	2:7; 5:8; 6:6; 7:3; 8:1; 10:3; 13:1; 16:1; 17:6; 18:3; 29:2; 30:4; 31:39; 32:28; 33:1; 39:1; 43:9; 44:2;
ITGA5	ENSG00000161638	125	30	12	54789045	54813244	-	18	2:7; 5:8; 6:6; 7:3; 8:1; 10:3; 13:1; 16:1; 17:6; 18:3; 29:2; 30:4; 31:39; 32:28; 33:1; 39:1; 43:9; 44:2;
IRAK4	ENSG00000198001	125	30	12	44152747	44183346	Immunodeficiency 67, 607676 (3), Autosomal recessive	18	2:7; 5:8; 6:6; 7:3; 8:1; 10:3; 13:1; 16:1; 17:6; 18:3; 29:2; 30:4; 31:39; 32:28; 33:1; 39:1; 43:9; 44:2;
IRAK3	ENSG00000090376	125	30	12	66582659	66648402	{Asthma susceptibility 5}, 611064 (3)	18	2:7; 5:8; 6:6; 7:3; 8:1; 10:3; 13:1; 16:1; 17:6; 18:3; 29:2; 30:4; 31:39; 32:28; 33:1; 39:1; 43:9; 44:2;
INHBE	ENSG00000139269	125	30	12	57846106	57853063	-	18	2:7; 5:8; 6:6; 7:3; 8:1; 10:3; 13:1; 16:1; 17:6; 18:3; 29:2; 30:4; 31:39; 32:28; 33:1; 39:1; 43:9; 44:2;
INHBC	ENSG00000175189	125	30	12	57828543	57844611	-	18	2:7; 5:8; 6:6; 7:3; 8:1; 10:3; 13:1; 16:1; 17:6; 18:3; 29:2; 30:4; 31:39; 32:28; 33:1; 39:1; 43:9; 44:2;
IL26	ENSG00000111536	125	30	12	68595131	68619601	-	18	2:7; 5:8; 6:6; 7:3; 8:1; 10:3; 13:1; 16:1; 17:6; 18:3; 29:2; 30:4; 31:39; 32:28; 33:1; 39:1; 43:9; 44:2;
IL22	ENSG00000127318	125	30	12	68642022	68647387	-	18	2:7; 5:8; 6:6; 7:3; 8:1; 10:3; 13:1; 16:1; 17:6; 18:3; 29:2; 30:4; 31:39; 32:28; 33:1; 39:1; 43:9; 44:2;
IKZF4	ENSG00000123411	125	30	12	56401443	56432219	-	18	2:7; 5:8; 6:6; 7:3; 8:1; 10:3; 13:1; 16:1; 17:6; 18:3; 29:2; 30:4; 31:39; 32:28; 33:1; 39:1; 43:9; 44:2;
IGFBP6	ENSG00000167779	125	30	12	53491220	53496129	-	18	2:7; 5:8; 6:6; 7:3; 8:1; 10:3; 13:1; 16:1; 17:6; 18:3; 29:2; 30:4; 31:39; 32:28; 33:1; 39:1; 43:9; 44:2;
IFNG	ENSG00000111537	125	30	12	68548548	68553527	{Hepatitis C virus, response to therapy of}, 609532 (3); {TSC2 angiomyolipomas, renal, modifier of}, 613254 (3), Autosomal dominant; {Aplastic anemia}, 609135 (3); ?Immunodeficiency 69, mycobacteriosis, 618963 (3), Autosomal recessive; {Tuberculosis, protection against}, 607948 (3); {AIDS, rapid progression to}, 609423 (3)	18	2:7; 5:8; 6:6; 7:3; 8:1; 10:3; 13:1; 16:1; 17:6; 18:3; 29:2; 30:4; 31:39; 32:28; 33:1; 39:1; 43:9; 44:2;
HSD17B6	ENSG00000025423	125	30	12	57145945	57181574	-	18	2:7; 5:8; 6:6; 7:3; 8:1; 10:3; 13:1; 16:1; 17:6; 18:3; 29:2; 30:4; 31:39; 32:28; 33:1; 39:1; 43:9; 44:2;
HOXC9	ENSG00000180806	125	30	12	54388679	54397121	-	18	2:7; 5:8; 6:6; 7:3; 8:1; 10:3; 13:1; 16:1; 17:6; 18:3; 29:2; 30:4; 31:39; 32:28; 33:1; 39:1; 43:9; 44:2;
HOXC8	ENSG00000037965	125	30	12	54402832	54407570	-	18	2:7; 5:8; 6:6; 7:3; 8:1; 10:3; 13:1; 16:1; 17:6; 18:3; 29:2; 30:4; 31:39; 32:28; 33:1; 39:1; 43:9; 44:2;
HOXC6	ENSG00000197757	125	30	12	54384408	54424607	-	18	2:7; 5:8; 6:6; 7:3; 8:1; 10:3; 13:1; 16:1; 17:6; 18:3; 29:2; 30:4; 31:39; 32:28; 33:1; 39:1; 43:9; 44:2;
HOXC5	ENSG00000172789	125	30	12	54426637	54429142	-	18	2:7; 5:8; 6:6; 7:3; 8:1; 10:3; 13:1; 16:1; 17:6; 18:3; 29:2; 30:4; 31:39; 32:28; 33:1; 39:1; 43:9; 44:2;
HOXC4	ENSG00000273266	125	30	12	54447661	54449814	-	18	2:7; 5:8; 6:6; 7:3; 8:1; 10:3; 13:1; 16:1; 17:6; 18:3; 29:2; 30:4; 31:39; 32:28; 33:1; 39:1; 43:9; 44:2;
HOXC4	ENSG00000198353	125	30	12	54410715	54449813	-	18	2:7; 5:8; 6:6; 7:3; 8:1; 10:3; 13:1; 16:1; 17:6; 18:3; 29:2; 30:4; 31:39; 32:28; 33:1; 39:1; 43:9; 44:2;
HOXC13	ENSG00000123364	125	30	12	54332535	54340328	Ectodermal dysplasia 9, hair/nail type, 614931 (3), Autosomal recessive	18	2:7; 5:8; 6:6; 7:3; 8:1; 10:3; 13:1; 16:1; 17:6; 18:3; 29:2; 30:4; 31:39; 32:28; 33:1; 39:1; 43:9; 44:2;
HOXC12	ENSG00000123407	125	30	12	54348618	54352740	-	18	2:7; 5:8; 6:6; 7:3; 8:1; 10:3; 13:1; 16:1; 17:6; 18:3; 29:2; 30:4; 31:39; 32:28; 33:1; 39:1; 43:9; 44:2;
HOXC11	ENSG00000123388	125	30	12	54366910	54371427	-	18	2:7; 5:8; 6:6; 7:3; 8:1; 10:3; 13:1; 16:1; 17:6; 18:3; 29:2; 30:4; 31:39; 32:28; 33:1; 39:1; 43:9; 44:2;
HOXC10	ENSG00000180818	125	30	12	54378849	54384063	-	18	2:7; 5:8; 6:6; 7:3; 8:1; 10:3; 13:1; 16:1; 17:6; 18:3; 29:2; 30:4; 31:39; 32:28; 33:1; 39:1; 43:9; 44:2;
HNRNPA1	ENSG00000135486	125	30	12	54673977	54680872	?Inclusion body myopathy with early-onset Paget disease without frontotemporal dementia 3, 615424 (3), Autosomal dominant; Amyotrophic lateral sclerosis 20, 615426 (3), Autosomal dominant	18	2:7; 5:8; 6:6; 7:3; 8:1; 10:3; 13:1; 16:1; 17:6; 18:3; 29:2; 30:4; 31:39; 32:28; 33:1; 39:1; 43:9; 44:2;
HMGA2	ENSG00000149948	125	30	12	66217911	66360075	Silver-Russell syndrome 5, 618908 (3), Autosomal dominant	18	2:7; 5:8; 6:6; 7:3; 8:1; 10:3; 13:1; 16:1; 17:6; 18:3; 29:2; 30:4; 31:39; 32:28; 33:1; 39:1; 43:9; 44:2;
HIGD1C	ENSG00000214511	125	30	12	51347705	51364289	-	18	2:7; 5:8; 6:6; 7:3; 8:1; 10:3; 13:1; 16:1; 17:6; 18:3; 29:2; 30:4; 31:39; 32:28; 33:1; 39:1; 43:9; 44:2;
HELB	ENSG00000127311	125	30	12	66696325	66737423	-	18	2:7; 5:8; 6:6; 7:3; 8:1; 10:3; 13:1; 16:1; 17:6; 18:3; 29:2; 30:4; 31:39; 32:28; 33:1; 39:1; 43:9; 44:2;
HDAC7	ENSG00000061273	125	30	12	48176505	48226915	-	18	2:7; 5:8; 6:6; 7:3; 8:1; 10:3; 13:1; 16:1; 17:6; 18:3; 29:2; 30:4; 31:39; 32:28; 33:1; 39:1; 43:9; 44:2;
HBCBP	ENSG00000268162	125	30	12	57390745	57391335	-	18	2:7; 5:8; 6:6; 7:3; 8:1; 10:3; 13:1; 16:1; 17:6; 18:3; 29:2; 30:4; 31:39; 32:28; 33:1; 39:1; 43:9; 44:2;
H3F3C	ENSG00000188375	125	30	12	31944123	31945175	-	18	2:7; 5:8; 6:6; 7:3; 8:1; 10:3; 13:1; 16:1; 17:6; 18:3; 29:2; 30:4; 31:39; 32:28; 33:1; 39:1; 43:9; 44:2;
H1FNT	ENSG00000187166	125	30	12	48722763	48724062	-	18	2:7; 5:8; 6:6; 7:3; 8:1; 10:3; 13:1; 16:1; 17:6; 18:3; 29:2; 30:4; 31:39; 32:28; 33:1; 39:1; 43:9; 44:2;
GXYLT1	ENSG00000151233	125	30	12	42475647	42538681	-	18	2:7; 5:8; 6:6; 7:3; 8:1; 10:3; 13:1; 16:1; 17:6; 18:3; 29:2; 30:4; 31:39; 32:28; 33:1; 39:1; 43:9; 44:2;
GTSF1	ENSG00000170627	125	30	12	54849734	54867386	-	18	2:7; 5:8; 6:6; 7:3; 8:1; 10:3; 13:1; 16:1; 17:6; 18:3; 29:2; 30:4; 31:39; 32:28; 33:1; 39:1; 43:9; 44:2;
GRIP1	ENSG00000155974	125	30	12	66741211	67197966	Fraser syndrome 3, 617667 (3), Autosomal recessive	18	2:7; 5:8; 6:6; 7:3; 8:1; 10:3; 13:1; 16:1; 17:6; 18:3; 29:2; 30:4; 31:39; 32:28; 33:1; 39:1; 43:9; 44:2;
GRASP	ENSG00000161835	125	30	12	52400724	52409673	-	18	2:7; 5:8; 6:6; 7:3; 8:1; 10:3; 13:1; 16:1; 17:6; 18:3; 29:2; 30:4; 31:39; 32:28; 33:1; 39:1; 43:9; 44:2;
GPR84	ENSG00000139572	125	30	12	54756229	54758271	-	18	2:7; 5:8; 6:6; 7:3; 8:1; 10:3; 13:1; 16:1; 17:6; 18:3; 29:2; 30:4; 31:39; 32:28; 33:1; 39:1; 43:9; 44:2;
GPR182	ENSG00000166856	125	30	12	57388230	57390468	-	18	2:7; 5:8; 6:6; 7:3; 8:1; 10:3; 13:1; 16:1; 17:6; 18:3; 29:2; 30:4; 31:39; 32:28; 33:1; 39:1; 43:9; 44:2;
GPD1	ENSG00000167588	125	30	12	50497602	50505102	Hypertriglyceridemia, transient infantile, 614480 (3), Autosomal recessive	18	2:7; 5:8; 6:6; 7:3; 8:1; 10:3; 13:1; 16:1; 17:6; 18:3; 29:2; 30:4; 31:39; 32:28; 33:1; 39:1; 43:9; 44:2;
GLS2	ENSG00000135423	125	30	12	56864736	56882198	-	18	2:7; 5:8; 6:6; 7:3; 8:1; 10:3; 13:1; 16:1; 17:6; 18:3; 29:2; 30:4; 31:39; 32:28; 33:1; 39:1; 43:9; 44:2;
GLI1	ENSG00000111087	125	30	12	57853918	57866045	Polydactyly, preaxial I, 174400 (3), Autosomal recessive; Polydactyly, postaxial, type A8, 618123 (3), Autosomal recessive	18	2:7; 5:8; 6:6; 7:3; 8:1; 10:3; 13:1; 16:1; 17:6; 18:3; 29:2; 30:4; 31:39; 32:28; 33:1; 39:1; 43:9; 44:2;
GDF11	ENSG00000135414	125	30	12	56137064	56150911	?Vertebral hypersegmentation and orofacial anomalies, 619122 (3), Autosomal dominant	18	2:7; 5:8; 6:6; 7:3; 8:1; 10:3; 13:1; 16:1; 17:6; 18:3; 29:2; 30:4; 31:39; 32:28; 33:1; 39:1; 43:9; 44:2;
GALNT6	ENSG00000139629	125	30	12	51745031	51786651	-	18	2:7; 5:8; 6:6; 7:3; 8:1; 10:3; 13:1; 16:1; 17:6; 18:3; 29:2; 30:4; 31:39; 32:28; 33:1; 39:1; 43:9; 44:2;
FMNL3	ENSG00000161791	125	30	12	50031724	50101948	-	18	2:7; 5:8; 6:6; 7:3; 8:1; 10:3; 13:1; 16:1; 17:6; 18:3; 29:2; 30:4; 31:39; 32:28; 33:1; 39:1; 43:9; 44:2;
FKBP11	ENSG00000134285	125	30	12	49315301	49320257	-	18	2:7; 5:8; 6:6; 7:3; 8:1; 10:3; 13:1; 16:1; 17:6; 18:3; 29:2; 30:4; 31:39; 32:28; 33:1; 39:1; 43:9; 44:2;
FGD4	ENSG00000139132	125	30	12	32552463	32798984	Charcot-Marie-Tooth disease, type 4H, 609311 (3), Autosomal recessive	18	2:7; 5:8; 6:6; 7:3; 8:1; 10:3; 13:1; 16:1; 17:6; 18:3; 29:2; 30:4; 31:39; 32:28; 33:1; 39:1; 43:9; 44:2;
FAM60A	ENSG00000139146	125	30	12	31433518	31479992	-	18	2:7; 5:8; 6:6; 7:3; 8:1; 10:3; 13:1; 16:1; 17:6; 18:3; 29:2; 30:4; 31:39; 32:28; 33:1; 39:1; 43:9; 44:2;
FAM186B	ENSG00000135436	125	30	12	49976668	49999422	-	18	2:7; 5:8; 6:6; 7:3; 8:1; 10:3; 13:1; 16:1; 17:6; 18:3; 29:2; 30:4; 31:39; 32:28; 33:1; 39:1; 43:9; 44:2;
FAM186A	ENSG00000185958	125	30	12	50720013	50790405	-	18	2:7; 5:8; 6:6; 7:3; 8:1; 10:3; 13:1; 16:1; 17:6; 18:3; 29:2; 30:4; 31:39; 32:28; 33:1; 39:1; 43:9; 44:2;
ESYT1	ENSG00000139641	125	30	12	56512034	56538455	-	18	2:7; 5:8; 6:6; 7:3; 8:1; 10:3; 13:1; 16:1; 17:6; 18:3; 29:2; 30:4; 31:39; 32:28; 33:1; 39:1; 43:9; 44:2;
ESPL1	ENSG00000135476	125	30	12	53662083	53687427	-	18	2:7; 5:8; 6:6; 7:3; 8:1; 10:3; 13:1; 16:1; 17:6; 18:3; 29:2; 30:4; 31:39; 32:28; 33:1; 39:1; 43:9; 44:2;
ERBB3	ENSG00000065361	125	30	12	56473641	56497289	?Lethal congenital contractural syndrome 2, 607598 (3), Autosomal recessive; {?Erythroleukemia, familial, susceptibility to}, 133180 (3), Autosomal dominant; Visceral neuropathy, familial, 1, autosomal recessive, 243180 (3), Autosomal recessive	18	2:7; 5:8; 6:6; 7:3; 8:1; 10:3; 13:1; 16:1; 17:6; 18:3; 29:2; 30:4; 31:39; 32:28; 33:1; 39:1; 43:9; 44:2;
ENDOU	ENSG00000111405	125	30	12	48103517	48119350	-	18	2:7; 5:8; 6:6; 7:3; 8:1; 10:3; 13:1; 16:1; 17:6; 18:3; 29:2; 30:4; 31:39; 32:28; 33:1; 39:1; 43:9; 44:2;
EIF4B	ENSG00000063046	125	30	12	53399942	53435993	-	18	2:7; 5:8; 6:6; 7:3; 8:1; 10:3; 13:1; 16:1; 17:6; 18:3; 29:2; 30:4; 31:39; 32:28; 33:1; 39:1; 43:9; 44:2;
DYRK2	ENSG00000127334	125	30	12	68042118	68059186	-	18	2:7; 5:8; 6:6; 7:3; 8:1; 10:3; 13:1; 16:1; 17:6; 18:3; 29:2; 30:4; 31:39; 32:28; 33:1; 39:1; 43:9; 44:2;
DTX3	ENSG00000178498	125	30	12	57998405	58003587	-	18	2:7; 5:8; 6:6; 7:3; 8:1; 10:3; 13:1; 16:1; 17:6; 18:3; 29:2; 30:4; 31:39; 32:28; 33:1; 39:1; 43:9; 44:2;
DPY19L2	ENSG00000177990	125	30	12	63952693	64062719	Spermatogenic failure 9, 613958 (3), Autosomal recessive	18	2:7; 5:8; 6:6; 7:3; 8:1; 10:3; 13:1; 16:1; 17:6; 18:3; 29:2; 30:4; 31:39; 32:28; 33:1; 39:1; 43:9; 44:2;
DNM1L	ENSG00000087470	125	30	12	32832134	32898486	Optic atrophy 5, 610708 (3), Autosomal dominant; Encephalopathy, lethal, due to defective mitochondrial peroxisomal fission 1, 614388 (3), Autosomal dominant, Autosomal recessive	18	2:7; 5:8; 6:6; 7:3; 8:1; 10:3; 13:1; 16:1; 17:6; 18:3; 29:2; 30:4; 31:39; 32:28; 33:1; 39:1; 43:9; 44:2;
DNAJC22	ENSG00000178401	125	30	12	49740700	49751309	-	18	2:7; 5:8; 6:6; 7:3; 8:1; 10:3; 13:1; 16:1; 17:6; 18:3; 29:2; 30:4; 31:39; 32:28; 33:1; 39:1; 43:9; 44:2;
DNAJC14	ENSG00000135392	125	30	12	56214744	56224608	-	18	2:7; 5:8; 6:6; 7:3; 8:1; 10:3; 13:1; 16:1; 17:6; 18:3; 29:2; 30:4; 31:39; 32:28; 33:1; 39:1; 43:9; 44:2;
DKFZP779L1853	ENSG00000269514	125	30	12	48592170	48595814	-	18	2:7; 5:8; 6:6; 7:3; 8:1; 10:3; 13:1; 16:1; 17:6; 18:3; 29:2; 30:4; 31:39; 32:28; 33:1; 39:1; 43:9; 44:2;
DIP2B	ENSG00000066084	125	30	12	50898768	51142450	Intellectual developmental disorder, autosomal dominant, FRA12A type, 136630 (3), Autosomal dominant	18	2:7; 5:8; 6:6; 7:3; 8:1; 10:3; 13:1; 16:1; 17:6; 18:3; 29:2; 30:4; 31:39; 32:28; 33:1; 39:1; 43:9; 44:2;
DHH	ENSG00000139549	125	30	12	49483204	49488602	46XY gonadal dysgenesis with minifascicular neuropathy, 607080 (3), Autosomal recessive; 46XY sex reversal 7, 233420 (3), Autosomal recessive	18	2:7; 5:8; 6:6; 7:3; 8:1; 10:3; 13:1; 16:1; 17:6; 18:3; 29:2; 30:4; 31:39; 32:28; 33:1; 39:1; 43:9; 44:2;
DGKA	ENSG00000065357	125	30	12	56321103	56347811	-	18	2:7; 5:8; 6:6; 7:3; 8:1; 10:3; 13:1; 16:1; 17:6; 18:3; 29:2; 30:4; 31:39; 32:28; 33:1; 39:1; 43:9; 44:2;
DENND5B	ENSG00000170456	125	30	12	31535157	31744031	-	18	2:7; 5:8; 6:6; 7:3; 8:1; 10:3; 13:1; 16:1; 17:6; 18:3; 29:2; 30:4; 31:39; 32:28; 33:1; 39:1; 43:9; 44:2;
DDX23	ENSG00000174243	125	30	12	49223547	49246625	-	18	2:7; 5:8; 6:6; 7:3; 8:1; 10:3; 13:1; 16:1; 17:6; 18:3; 29:2; 30:4; 31:39; 32:28; 33:1; 39:1; 43:9; 44:2;
DDN	ENSG00000181418	125	30	12	49388932	49393092	-	18	2:7; 5:8; 6:6; 7:3; 8:1; 10:3; 13:1; 16:1; 17:6; 18:3; 29:2; 30:4; 31:39; 32:28; 33:1; 39:1; 43:9; 44:2;
DDIT3	ENSG00000175197	125	30	12	57910371	57914300	-	18	2:7; 5:8; 6:6; 7:3; 8:1; 10:3; 13:1; 16:1; 17:6; 18:3; 29:2; 30:4; 31:39; 32:28; 33:1; 39:1; 43:9; 44:2;
DCTN2	ENSG00000175203	125	30	12	57923885	57941114	-	18	2:7; 5:8; 6:6; 7:3; 8:1; 10:3; 13:1; 16:1; 17:6; 18:3; 29:2; 30:4; 31:39; 32:28; 33:1; 39:1; 43:9; 44:2;
DCD	ENSG00000161634	125	30	12	55038375	55042277	-	18	2:7; 5:8; 6:6; 7:3; 8:1; 10:3; 13:1; 16:1; 17:6; 18:3; 29:2; 30:4; 31:39; 32:28; 33:1; 39:1; 43:9; 44:2;
DBX2	ENSG00000185610	125	30	12	45408455	45444882	-	18	2:7; 5:8; 6:6; 7:3; 8:1; 10:3; 13:1; 16:1; 17:6; 18:3; 29:2; 30:4; 31:39; 32:28; 33:1; 39:1; 43:9; 44:2;
DAZAP2	ENSG00000183283	125	30	12	51632076	51665146	-	18	2:7; 5:8; 6:6; 7:3; 8:1; 10:3; 13:1; 16:1; 17:6; 18:3; 29:2; 30:4; 31:39; 32:28; 33:1; 39:1; 43:9; 44:2;
CYP27B1	ENSG00000111012	125	30	12	58156117	58162769	Vitamin D-dependent rickets, type I, 264700 (3), Autosomal recessive	18	2:7; 5:8; 6:6; 7:3; 8:1; 10:3; 13:1; 16:1; 17:6; 18:3; 29:2; 30:4; 31:39; 32:28; 33:1; 39:1; 43:9; 44:2;
CTDSP2	ENSG00000175215	125	30	12	58213710	58240522	-	18	2:7; 5:8; 6:6; 7:3; 8:1; 10:3; 13:1; 16:1; 17:6; 18:3; 29:2; 30:4; 31:39; 32:28; 33:1; 39:1; 43:9; 44:2;
CSRNP2	ENSG00000110925	125	30	12	51454990	51477447	-	18	2:7; 5:8; 6:6; 7:3; 8:1; 10:3; 13:1; 16:1; 17:6; 18:3; 29:2; 30:4; 31:39; 32:28; 33:1; 39:1; 43:9; 44:2;
CSAD	ENSG00000139631	125	30	12	53551447	53575135	-	18	2:7; 5:8; 6:6; 7:3; 8:1; 10:3; 13:1; 16:1; 17:6; 18:3; 29:2; 30:4; 31:39; 32:28; 33:1; 39:1; 43:9; 44:2;
CS	ENSG00000062485	125	30	12	56665483	56694176	-	18	2:7; 5:8; 6:6; 7:3; 8:1; 10:3; 13:1; 16:1; 17:6; 18:3; 29:2; 30:4; 31:39; 32:28; 33:1; 39:1; 43:9; 44:2;
CPNE8	ENSG00000139117	125	30	12	39040624	39301232	-	18	2:7; 5:8; 6:6; 7:3; 8:1; 10:3; 13:1; 16:1; 17:6; 18:3; 29:2; 30:4; 31:39; 32:28; 33:1; 39:1; 43:9; 44:2;
COX14	ENSG00000178449	125	30	12	50505762	50514240	?Mitochondrial complex IV deficiency, nuclear type 10, 619053 (3), Autosomal recessive	18	2:7; 5:8; 6:6; 7:3; 8:1; 10:3; 13:1; 16:1; 17:6; 18:3; 29:2; 30:4; 31:39; 32:28; 33:1; 39:1; 43:9; 44:2;
COQ10A	ENSG00000135469	125	30	12	56660642	56664750	-	18	2:7; 5:8; 6:6; 7:3; 8:1; 10:3; 13:1; 16:1; 17:6; 18:3; 29:2; 30:4; 31:39; 32:28; 33:1; 39:1; 43:9; 44:2;
COPZ1	ENSG00000111481	125	30	12	54694986	54745633	-	18	2:7; 5:8; 6:6; 7:3; 8:1; 10:3; 13:1; 16:1; 17:6; 18:3; 29:2; 30:4; 31:39; 32:28; 33:1; 39:1; 43:9; 44:2;
COL2A1	ENSG00000139219	125	30	12	48366748	48398269	?Vitreoretinopathy with phalangeal epiphyseal dysplasia, 619248 (3), Autosomal dominant; Czech dysplasia, 609162 (3), Autosomal dominant; Achondrogenesis, type II or hypochondrogenesis, 200610 (3), Autosomal dominant; Spondyloperipheral dysplasia, 271700 (3), Autosomal dominant; SMED Strudwick type, 184250 (3), Autosomal dominant; ?Epiphyseal dysplasia, multiple, with myopia and deafness, 132450 …	18	2:7; 5:8; 6:6; 7:3; 8:1; 10:3; 13:1; 16:1; 17:6; 18:3; 29:2; 30:4; 31:39; 32:28; 33:1; 39:1; 43:9; 44:2;
CNPY2	ENSG00000257727	125	30	12	56703626	56710120	-	18	2:7; 5:8; 6:6; 7:3; 8:1; 10:3; 13:1; 16:1; 17:6; 18:3; 29:2; 30:4; 31:39; 32:28; 33:1; 39:1; 43:9; 44:2;
CERS5	ENSG00000139624	125	30	12	50523575	50561288	-	18	2:7; 5:8; 6:6; 7:3; 8:1; 10:3; 13:1; 16:1; 17:6; 18:3; 29:2; 30:4; 31:39; 32:28; 33:1; 39:1; 43:9; 44:2;
CELA1	ENSG00000139610	125	30	12	51722227	51740463	-	18	2:7; 5:8; 6:6; 7:3; 8:1; 10:3; 13:1; 16:1; 17:6; 18:3; 29:2; 30:4; 31:39; 32:28; 33:1; 39:1; 43:9; 44:2;
CDK4	ENSG00000135446	125	30	12	58141510	58149796	{Melanoma, cutaneous malignant, 3}, 609048 (3), Autosomal dominant	18	2:7; 5:8; 6:6; 7:3; 8:1; 10:3; 13:1; 16:1; 17:6; 18:3; 29:2; 30:4; 31:39; 32:28; 33:1; 39:1; 43:9; 44:2;
CDK2	ENSG00000123374	125	30	12	56360553	56366568	-	18	2:7; 5:8; 6:6; 7:3; 8:1; 10:3; 13:1; 16:1; 17:6; 18:3; 29:2; 30:4; 31:39; 32:28; 33:1; 39:1; 43:9; 44:2;
CD63	ENSG00000135404	125	30	12	56119107	56123491	-	18	2:7; 5:8; 6:6; 7:3; 8:1; 10:3; 13:1; 16:1; 17:6; 18:3; 29:2; 30:4; 31:39; 32:28; 33:1; 39:1; 43:9; 44:2;
CCNT1	ENSG00000129315	125	30	12	49082247	49110681	-	18	2:7; 5:8; 6:6; 7:3; 8:1; 10:3; 13:1; 16:1; 17:6; 18:3; 29:2; 30:4; 31:39; 32:28; 33:1; 39:1; 43:9; 44:2;
CCDC65	ENSG00000139537	125	30	12	49297893	49325623	Ciliary dyskinesia, primary, 27, 615504 (3), Autosomal recessive	18	2:7; 5:8; 6:6; 7:3; 8:1; 10:3; 13:1; 16:1; 17:6; 18:3; 29:2; 30:4; 31:39; 32:28; 33:1; 39:1; 43:9; 44:2;
CBX5	ENSG00000094916	125	30	12	54624724	54673886	-	18	2:7; 5:8; 6:6; 7:3; 8:1; 10:3; 13:1; 16:1; 17:6; 18:3; 29:2; 30:4; 31:39; 32:28; 33:1; 39:1; 43:9; 44:2;
CAND1	ENSG00000111530	125	30	12	67663061	67713731	-	18	2:7; 5:8; 6:6; 7:3; 8:1; 10:3; 13:1; 16:1; 17:6; 18:3; 29:2; 30:4; 31:39; 32:28; 33:1; 39:1; 43:9; 44:2;
CALCOCO1	ENSG00000012822	125	30	12	54104903	54121529	-	18	2:7; 5:8; 6:6; 7:3; 8:1; 10:3; 13:1; 16:1; 17:6; 18:3; 29:2; 30:4; 31:39; 32:28; 33:1; 39:1; 43:9; 44:2;
CACNB3	ENSG00000167535	125	30	12	49207577	49222724	-	18	2:7; 5:8; 6:6; 7:3; 8:1; 10:3; 13:1; 16:1; 17:6; 18:3; 29:2; 30:4; 31:39; 32:28; 33:1; 39:1; 43:9; 44:2;
C1QL4	ENSG00000186897	125	30	12	49726200	49730971	-	18	2:7; 5:8; 6:6; 7:3; 8:1; 10:3; 13:1; 16:1; 17:6; 18:3; 29:2; 30:4; 31:39; 32:28; 33:1; 39:1; 43:9; 44:2;
C12orf68	ENSG00000177875	125	30	12	48577366	48579709	-	18	2:7; 5:8; 6:6; 7:3; 8:1; 10:3; 13:1; 16:1; 17:6; 18:3; 29:2; 30:4; 31:39; 32:28; 33:1; 39:1; 43:9; 44:2;
C12orf66	ENSG00000174206	125	30	12	64580096	64616076	-	18	2:7; 5:8; 6:6; 7:3; 8:1; 10:3; 13:1; 16:1; 17:6; 18:3; 29:2; 30:4; 31:39; 32:28; 33:1; 39:1; 43:9; 44:2;
C12orf61	ENSG00000221949	125	30	12	62995531	62997214	-	18	2:7; 5:8; 6:6; 7:3; 8:1; 10:3; 13:1; 16:1; 17:6; 18:3; 29:2; 30:4; 31:39; 32:28; 33:1; 39:1; 43:9; 44:2;
C12orf56	ENSG00000185306	125	30	12	64660217	64784972	-	18	2:7; 5:8; 6:6; 7:3; 8:1; 10:3; 13:1; 16:1; 17:6; 18:3; 29:2; 30:4; 31:39; 32:28; 33:1; 39:1; 43:9; 44:2;
C12orf54	ENSG00000177627	125	30	12	48876286	48890295	-	18	2:7; 5:8; 6:6; 7:3; 8:1; 10:3; 13:1; 16:1; 17:6; 18:3; 29:2; 30:4; 31:39; 32:28; 33:1; 39:1; 43:9; 44:2;
C12orf44	ENSG00000123395	125	30	12	52463030	52471278	-	18	2:7; 5:8; 6:6; 7:3; 8:1; 10:3; 13:1; 16:1; 17:6; 18:3; 29:2; 30:4; 31:39; 32:28; 33:1; 39:1; 43:9; 44:2;
C12orf40	ENSG00000180116	125	30	12	40019969	40302102	-	18	2:7; 5:8; 6:6; 7:3; 8:1; 10:3; 13:1; 16:1; 17:6; 18:3; 29:2; 30:4; 31:39; 32:28; 33:1; 39:1; 43:9; 44:2;
C12orf10	ENSG00000139637	125	30	12	53693470	53700961	-	18	2:7; 5:8; 6:6; 7:3; 8:1; 10:3; 13:1; 16:1; 17:6; 18:3; 29:2; 30:4; 31:39; 32:28; 33:1; 39:1; 43:9; 44:2;
BLOC1S1	ENSG00000135441	125	30	12	56109820	56113871	-	18	2:7; 5:8; 6:6; 7:3; 8:1; 10:3; 13:1; 16:1; 17:6; 18:3; 29:2; 30:4; 31:39; 32:28; 33:1; 39:1; 43:9; 44:2;
BIN2	ENSG00000110934	125	30	12	51674822	51718452	-	18	2:7; 5:8; 6:6; 7:3; 8:1; 10:3; 13:1; 16:1; 17:6; 18:3; 29:2; 30:4; 31:39; 32:28; 33:1; 39:1; 43:9; 44:2;
BICD1	ENSG00000151746	125	30	12	32259769	32536567	-	18	2:7; 5:8; 6:6; 7:3; 8:1; 10:3; 13:1; 16:1; 17:6; 18:3; 29:2; 30:4; 31:39; 32:28; 33:1; 39:1; 43:9; 44:2;
BHLHE41	ENSG00000123095	125	30	12	26272959	26278060	[Short sleep, familial natural, 1], 612975 (3), Autosomal dominant	18	2:7; 5:8; 6:6; 7:2; 8:1; 10:3; 13:1; 16:1; 17:6; 18:3; 29:3; 30:4; 31:39; 32:28; 33:1; 39:1; 43:9; 44:2;
BCDIN3D	ENSG00000186666	125	30	12	50231573	50236912	-	18	2:7; 5:8; 6:6; 7:3; 8:1; 10:3; 13:1; 16:1; 17:6; 18:3; 29:2; 30:4; 31:39; 32:28; 33:1; 39:1; 43:9; 44:2;
BAZ2A	ENSG00000076108	125	30	12	56989380	57030600	-	18	2:7; 5:8; 6:6; 7:3; 8:1; 10:3; 13:1; 16:1; 17:6; 18:3; 29:2; 30:4; 31:39; 32:28; 33:1; 39:1; 43:9; 44:2;
B4GALNT1	ENSG00000135454	125	30	12	58017193	58027138	Spastic paraplegia 26, autosomal recessive, 609195 (3), Autosomal recessive	18	2:7; 5:8; 6:6; 7:3; 8:1; 10:3; 13:1; 16:1; 17:6; 18:3; 29:2; 30:4; 31:39; 32:28; 33:1; 39:1; 43:9; 44:2;
AVPR1A	ENSG00000166148	125	30	12	63539014	63544722	-	18	2:7; 5:8; 6:6; 7:3; 8:1; 10:3; 13:1; 16:1; 17:6; 18:3; 29:2; 30:4; 31:39; 32:28; 33:1; 39:1; 43:9; 44:2;
AVIL	ENSG00000135407	125	30	12	58191159	58212487	Nephrotic syndrome, type 21, 618594 (3), Autosomal recessive	18	2:7; 5:8; 6:6; 7:3; 8:1; 10:3; 13:1; 16:1; 17:6; 18:3; 29:2; 30:4; 31:39; 32:28; 33:1; 39:1; 43:9; 44:2;
ATP5G2	ENSG00000135390	125	30	12	54026510	54071192	-	18	2:7; 5:8; 6:6; 7:3; 8:1; 10:3; 13:1; 16:1; 17:6; 18:3; 29:2; 30:4; 31:39; 32:28; 33:1; 39:1; 43:9; 44:2;
ATF7	ENSG00000170653	125	30	12	53901640	54020199	-	18	2:7; 5:8; 6:6; 7:3; 8:1; 10:3; 13:1; 16:1; 17:6; 18:3; 29:2; 30:4; 31:39; 32:28; 33:1; 39:1; 43:9; 44:2;
ATF1	ENSG00000123268	125	30	12	51157493	51214905	-	18	2:7; 5:8; 6:6; 7:3; 8:1; 10:3; 13:1; 16:1; 17:6; 18:3; 29:2; 30:4; 31:39; 32:28; 33:1; 39:1; 43:9; 44:2;
ASIC1	ENSG00000110881	125	30	12	50451331	50477394	-	18	2:7; 5:8; 6:6; 7:3; 8:1; 10:3; 13:1; 16:1; 17:6; 18:3; 29:2; 30:4; 31:39; 32:28; 33:1; 39:1; 43:9; 44:2;
ASB8	ENSG00000177981	125	30	12	48541571	48574996	-	18	2:7; 5:8; 6:6; 7:3; 8:1; 10:3; 13:1; 16:1; 17:6; 18:3; 29:2; 30:4; 31:39; 32:28; 33:1; 39:1; 43:9; 44:2;
ARID2	ENSG00000189079	125	30	12	46123448	46301823	Coffin-Siris syndrome 6, 617808 (3), Autosomal dominant	18	2:7; 5:8; 6:6; 7:3; 8:1; 10:3; 13:1; 16:1; 17:6; 18:3; 29:2; 30:4; 31:39; 32:28; 33:1; 39:1; 43:9; 44:2;
ARHGEF25	ENSG00000240771	125	30	12	58003963	58013162	-	18	2:7; 5:8; 6:6; 7:3; 8:1; 10:3; 13:1; 16:1; 17:6; 18:3; 29:2; 30:4; 31:39; 32:28; 33:1; 39:1; 43:9; 44:2;
ARHGAP9	ENSG00000123329	125	30	12	57866038	57882597	-	18	2:7; 5:8; 6:6; 7:3; 8:1; 10:3; 13:1; 16:1; 17:6; 18:3; 29:2; 30:4; 31:39; 32:28; 33:1; 39:1; 43:9; 44:2;
ARF3	ENSG00000134287	125	30	12	49329506	49351334	-	18	2:7; 5:8; 6:6; 7:3; 8:1; 10:3; 13:1; 16:1; 17:6; 18:3; 29:2; 30:4; 31:39; 32:28; 33:1; 39:1; 43:9; 44:2;
AQP6	ENSG00000086159	125	30	12	50360977	50370922	-	18	2:7; 5:8; 6:6; 7:3; 8:1; 10:3; 13:1; 16:1; 17:6; 18:3; 29:2; 30:4; 31:39; 32:28; 33:1; 39:1; 43:9; 44:2;
AQP2	ENSG00000167580	125	30	12	50344524	50352664	Diabetes insipidus, nephrogenic, 2, 125800 (3), Autosomal dominant, Autosomal recessive	18	2:7; 5:8; 6:6; 7:3; 8:1; 10:3; 13:1; 16:1; 17:6; 18:3; 29:2; 30:4; 31:39; 32:28; 33:1; 39:1; 43:9; 44:2;
APOF	ENSG00000175336	125	30	12	56754353	56756607	-	18	2:7; 5:8; 6:6; 7:3; 8:1; 10:3; 13:1; 16:1; 17:6; 18:3; 29:2; 30:4; 31:39; 32:28; 33:1; 39:1; 43:9; 44:2;
ANP32D	ENSG00000139223	125	30	12	48866448	48866843	-	18	2:7; 5:8; 6:6; 7:3; 8:1; 10:3; 13:1; 16:1; 17:6; 18:3; 29:2; 30:4; 31:39; 32:28; 33:1; 39:1; 43:9; 44:2;
ANO6	ENSG00000177119	125	30	12	45609770	45834187	Scott syndrome, 262890 (3), Autosomal recessive	18	2:7; 5:8; 6:6; 7:3; 8:1; 10:3; 13:1; 16:1; 17:6; 18:3; 29:2; 30:4; 31:39; 32:28; 33:1; 39:1; 43:9; 44:2;
ANKRD52	ENSG00000139645	125	30	12	56631591	56652175	-	18	2:7; 5:8; 6:6; 7:3; 8:1; 10:3; 13:1; 16:1; 17:6; 18:3; 29:2; 30:4; 31:39; 32:28; 33:1; 39:1; 43:9; 44:2;
ANKRD33	ENSG00000167612	125	30	12	52281744	52285448	-	18	2:7; 5:8; 6:6; 7:3; 8:1; 10:3; 13:1; 16:1; 17:6; 18:3; 29:2; 30:4; 31:39; 32:28; 33:1; 39:1; 43:9; 44:2;
AMN1	ENSG00000151743	125	30	12	31824071	31882108	-	18	2:7; 5:8; 6:6; 7:3; 8:1; 10:3; 13:1; 16:1; 17:6; 18:3; 29:2; 30:4; 31:39; 32:28; 33:1; 39:1; 43:9; 44:2;
AMIGO2	ENSG00000139211	125	30	12	47469490	47473734	-	18	2:7; 5:8; 6:6; 7:3; 8:1; 10:3; 13:1; 16:1; 17:6; 18:3; 29:2; 30:4; 31:39; 32:28; 33:1; 39:1; 43:9; 44:2;
AMHR2	ENSG00000135409	125	30	12	53817639	53825318	Persistent Mullerian duct syndrome, type II, 261550 (3), Autosomal recessive	18	2:7; 5:8; 6:6; 7:3; 8:1; 10:3; 13:1; 16:1; 17:6; 18:3; 29:2; 30:4; 31:39; 32:28; 33:1; 39:1; 43:9; 44:2;
ALG10B	ENSG00000175548	125	30	12	38710380	38717784	{Long QT syndrome, acquired, reduced susceptibility to}, 613688 (3), Autosomal dominant	18	2:7; 5:8; 6:6; 7:3; 8:1; 10:3; 13:1; 16:1; 17:6; 18:3; 29:2; 30:4; 31:39; 32:28; 33:1; 39:1; 43:9; 44:2;
ALG10	ENSG00000139133	125	30	12	34175216	34182629	-	18	2:7; 5:8; 6:6; 7:3; 8:1; 10:3; 13:1; 16:1; 17:6; 18:3; 29:2; 30:4; 31:39; 32:28; 33:1; 39:1; 43:9; 44:2;
AGAP2-AS1	ENSG00000255737	125	30	12	58120054	58122139	-	18	2:7; 5:8; 6:6; 7:3; 8:1; 10:3; 13:1; 16:1; 17:6; 18:3; 29:2; 30:4; 31:39; 32:28; 33:1; 39:1; 43:9; 44:2;
AGAP2	ENSG00000135439	125	30	12	58118980	58135940	-	18	2:7; 5:8; 6:6; 7:3; 8:1; 10:3; 13:1; 16:1; 17:6; 18:3; 29:2; 30:4; 31:39; 32:28; 33:1; 39:1; 43:9; 44:2;
ADCY6	ENSG00000174233	125	30	12	49159975	49182820	Lethal congenital contracture syndrome 8, 616287 (3), Autosomal recessive	18	2:7; 5:8; 6:6; 7:3; 8:1; 10:3; 13:1; 16:1; 17:6; 18:3; 29:2; 30:4; 31:39; 32:28; 33:1; 39:1; 43:9; 44:2;
ADAMTS20	ENSG00000173157	125	30	12	43747669	43945724	-	18	2:7; 5:8; 6:6; 7:3; 8:1; 10:3; 13:1; 16:1; 17:6; 18:3; 29:2; 30:4; 31:39; 32:28; 33:1; 39:1; 43:9; 44:2;
ACVRL1	ENSG00000139567	125	30	12	52300692	52317145	Telangiectasia, hereditary hemorrhagic, type 2, 600376 (3), Autosomal dominant	18	2:7; 5:8; 6:6; 7:3; 8:1; 10:3; 13:1; 16:1; 17:6; 18:3; 29:2; 30:4; 31:39; 32:28; 33:1; 39:1; 43:9; 44:2;
ACVR1B	ENSG00000135503	125	30	12	52345451	52390862	Pancreatic cancer, somatic (3)	18	2:7; 5:8; 6:6; 7:3; 8:1; 10:3; 13:1; 16:1; 17:6; 18:3; 29:2; 30:4; 31:39; 32:28; 33:1; 39:1; 43:9; 44:2;
AC140061.12	ENSG00000269529	125	30	12	50690489	50691718	-	18	2:7; 5:8; 6:6; 7:3; 8:1; 10:3; 13:1; 16:1; 17:6; 18:3; 29:2; 30:4; 31:39; 32:28; 33:1; 39:1; 43:9; 44:2;
AC139768.1	ENSG00000269339	125	30	12	51619860	51620085	-	18	2:7; 5:8; 6:6; 7:3; 8:1; 10:3; 13:1; 16:1; 17:6; 18:3; 29:2; 30:4; 31:39; 32:28; 33:1; 39:1; 43:9; 44:2;
AC126614.1	ENSG00000268367	125	30	12	57810198	57810536	-	18	2:7; 5:8; 6:6; 7:3; 8:1; 10:3; 13:1; 16:1; 17:6; 18:3; 29:2; 30:4; 31:39; 32:28; 33:1; 39:1; 43:9; 44:2;
AC124890.1	ENSG00000251695	125	30	12	69186125	69187743	-	18	2:7; 5:8; 6:6; 7:3; 8:1; 10:3; 13:1; 16:1; 17:6; 18:3; 29:2; 30:4; 31:39; 32:28; 33:1; 39:1; 43:9; 44:2;
AC121757.1	ENSG00000267873	125	30	12	52709128	52709790	-	18	2:7; 5:8; 6:6; 7:3; 8:1; 10:3; 13:1; 16:1; 17:6; 18:3; 29:2; 30:4; 31:39; 32:28; 33:1; 39:1; 43:9; 44:2;
AC090673.2	ENSG00000267942	125	30	12	66291518	66317967	-	18	2:7; 5:8; 6:6; 7:3; 8:1; 10:3; 13:1; 16:1; 17:6; 18:3; 29:2; 30:4; 31:39; 32:28; 33:1; 39:1; 43:9; 44:2;
AC073610.5	ENSG00000255863	125	30	12	49315767	49333446	-	18	2:7; 5:8; 6:6; 7:3; 8:1; 10:3; 13:1; 16:1; 17:6; 18:3; 29:2; 30:4; 31:39; 32:28; 33:1; 39:1; 43:9; 44:2;
AC068987.1	ENSG00000260415	125	30	12	52203789	52206636	-	18	2:7; 5:8; 6:6; 7:3; 8:1; 10:3; 13:1; 16:1; 17:6; 18:3; 29:2; 30:4; 31:39; 32:28; 33:1; 39:1; 43:9; 44:2;
AC055736.1	ENSG00000268716	125	30	12	52922915	52922980	-	18	2:7; 5:8; 6:6; 7:3; 8:1; 10:3; 13:1; 16:1; 17:6; 18:3; 29:2; 30:4; 31:39; 32:28; 33:1; 39:1; 43:9; 44:2;
AC025262.1	ENSG00000268028	125	30	12	65090189	65090329	-	18	2:7; 5:8; 6:6; 7:3; 8:1; 10:3; 13:1; 16:1; 17:6; 18:3; 29:2; 30:4; 31:39; 32:28; 33:1; 39:1; 43:9; 44:2;
AC024940.1	ENSG00000177340	125	30	12	31477250	31478879	-	18	2:7; 5:8; 6:6; 7:3; 8:1; 10:3; 13:1; 16:1; 17:6; 18:3; 29:2; 30:4; 31:39; 32:28; 33:1; 39:1; 43:9; 44:2;
AC024257.1	ENSG00000269282	125	30	12	48759919	48761738	-	18	2:7; 5:8; 6:6; 7:3; 8:1; 10:3; 13:1; 16:1; 17:6; 18:3; 29:2; 30:4; 31:39; 32:28; 33:1; 39:1; 43:9; 44:2;
AC020629.1	ENSG00000269367	125	30	12	42624050	42628075	-	18	2:7; 5:8; 6:6; 7:3; 8:1; 10:3; 13:1; 16:1; 17:6; 18:3; 29:2; 30:4; 31:39; 32:28; 33:1; 39:1; 43:9; 44:2;
AC004466.1	ENSG00000268069	125	30	12	48178706	48179787	-	18	2:7; 5:8; 6:6; 7:3; 8:1; 10:3; 13:1; 16:1; 17:6; 18:3; 29:2; 30:4; 31:39; 32:28; 33:1; 39:1; 43:9; 44:2;
AAAS	ENSG00000094914	125	30	12	53701240	53718648	Achalasia-addisonianism-alacrimia syndrome, 231550 (3), Autosomal recessive	18	2:7; 5:8; 6:6; 7:3; 8:1; 10:3; 13:1; 16:1; 17:6; 18:3; 29:2; 30:4; 31:39; 32:28; 33:1; 39:1; 43:9; 44:2;
AURKA	ENSG00000087586	124	29.7	20	54944445	54967393	{Colon cancer, susceptibility to}, 114500 (3), Autosomal dominant, Somatic mutation	13	2:2; 5:40; 6:14; 7:4; 17:11; 18:1; 26:1; 30:2; 31:38; 32:5; 33:1; 35:1; 43:4;
RP11-176H8.1	ENSG00000203546	122	29.3	14	31803518	31926647	-	15	2:3; 5:26; 6:8; 7:4; 8:1; 10:2; 16:1; 17:8; 26:1; 29:3; 31:41; 32:16; 34:1; 43:5; 44:2;
HEATR5A	ENSG00000129493	122	29.3	14	31760994	31889788	-	15	2:3; 5:26; 6:8; 7:4; 8:1; 10:2; 16:1; 17:8; 26:1; 29:3; 31:41; 32:16; 34:1; 43:5; 44:2;
GPR156	ENSG00000175697	122	29.3	3	119883492	120003941	-	19	2:12; 5:8; 6:7; 7:3; 8:1; 9:1; 10:3; 13:1; 17:4; 18:2; 29:1; 30:2; 31:35; 32:23; 33:1; 34:1; 39:2; 43:13; 44:2;
CACNB2	ENSG00000165995	122	29.3	10	18429606	18830798	Brugada syndrome 4, 611876 (3)	21	2:9; 4:2; 5:6; 6:5; 7:3; 8:1; 9:1; 10:1; 13:1; 17:3; 18:1; 26:1; 29:1; 30:2; 31:35; 32:32; 33:3; 34:1; 39:2; 43:9; 44:3;
SLC27A6	ENSG00000113396	120	28.8	5	127873706	128369335	-	19	2:12; 4:1; 5:4; 6:7; 9:2; 10:3; 13:1; 17:2; 18:2; 26:2; 29:3; 30:3; 31:33; 32:23; 33:1; 34:1; 39:2; 43:14; 44:4;
SDC2	ENSG00000169439	120	28.8	8	97505579	97624000	-	22	2:9; 4:2; 5:3; 6:6; 7:1; 8:1; 9:1; 10:1; 13:1; 17:2; 18:2; 26:1; 29:2; 30:4; 31:35; 32:30; 33:2; 34:1; 36:1; 39:3; 43:9; 44:3;
SCAPER	ENSG00000140386	120	28.8	15	76640526	77197785	Intellectual developmental disorder and retinitis pigmentosa, 618195 (3), Autosomal recessive	18	2:10; 4:1; 5:2; 6:6; 7:2; 10:5; 17:3; 18:2; 26:3; 29:1; 30:4; 31:34; 32:29; 33:2; 34:1; 36:1; 39:2; 43:12;
TBCA	ENSG00000171530	119	28.5	5	76986991	77164604	-	20	2:10; 4:1; 5:8; 6:7; 7:3; 8:1; 9:1; 10:4; 13:1; 16:1; 17:5; 18:1; 29:1; 30:2; 31:35; 32:21; 33:3; 39:2; 43:9; 44:3;
SERGEF	ENSG00000129158	118	28.3	11	17809595	18034709	-	21	2:5; 4:1; 5:2; 6:6; 7:2; 8:1; 10:2; 13:1; 17:5; 18:5; 26:1; 29:2; 30:3; 31:40; 32:23; 33:1; 34:1; 36:1; 39:3; 43:8; 44:5;
HLA-DQB1	ENSG00000179344	117	28.1	6	32627244	32636160	{Celiac disease, susceptibility to}, 212750 (3), Autosomal recessive, Multifactorial; {Multiple sclerosis, susceptibility to, 1}, 126200 (3), Multifactorial; {Creutzfeldt-Jakob disease, variant, resistance to}, 123400 (3), Autosomal dominant	16	2:9; 4:3; 5:3; 6:6; 7:2; 10:5; 17:5; 18:4; 29:1; 30:1; 31:31; 32:30; 33:2; 36:1; 43:13; 44:1;
HLA-DQA2	ENSG00000237541	117	28.1	6	32709119	32714992	-	16	2:9; 4:3; 5:3; 6:6; 7:2; 10:5; 17:5; 18:4; 29:1; 30:1; 31:31; 32:30; 33:2; 36:1; 43:13; 44:1;
TRAPPC9	ENSG00000167632	114	27.3	8	140742586	141468678	Intellectual developmental disorder, autosomal recessive 13, 613192 (3), Autosomal recessive	19	2:11; 4:1; 5:4; 6:4; 7:2; 8:1; 10:6; 13:1; 17:7; 18:2; 29:3; 30:2; 31:31; 32:23; 33:1; 36:1; 39:3; 43:9; 44:2;
GABRB3	ENSG00000166206	113	27.1	15	26788693	27184686	{Epilepsy, childhood absence, susceptibility to, 5}, 612269 (3); Developmental and epileptic encephalopathy 43, 617113 (3), Autosomal dominant	17	2:14; 5:5; 6:7; 7:3; 8:1; 9:1; 10:2; 17:3; 18:1; 26:1; 29:3; 30:2; 31:38; 32:20; 39:2; 43:8; 44:2;
CASP8	ENSG00000064012	109	26.1	2	202098166	202152434	{Breast cancer, protection against}, 114480 (3), Autosomal dominant, Somatic mutation; Hepatocellular carcinoma, somatic, 114550 (3); ?Autoimmune lymphoproliferative syndrome, type IIB, 607271 (3), Autosomal recessive; {Lung cancer, protection against}, 211980 (3), Autosomal dominant, Somatic mutation	12	2:3; 5:34; 6:12; 7:5; 16:1; 17:8; 30:1; 31:34; 32:3; 33:2; 35:2; 43:4;
SERAC1	ENSG00000122335	108	25.9	6	158530536	158589312	3-methylglutaconic aciduria with deafness, encephalopathy, and Leigh-like syndrome, 614739 (3), Autosomal recessive	10	2:5; 5:33; 6:10; 7:4; 13:1; 17:6; 30:1; 31:40; 32:4; 43:4;
RALYL	ENSG00000184672	108	25.9	8	85095022	85834079	-	17	2:6; 4:2; 5:3; 6:6; 7:2; 9:1; 10:3; 13:1; 17:4; 18:2; 29:1; 30:2; 31:31; 32:32; 36:1; 43:8; 44:3;
ABLIM3	ENSG00000173210	107	25.7	5	148521046	148640105	-	17	2:6; 4:2; 5:1; 6:8; 7:2; 10:3; 17:6; 26:2; 29:4; 30:1; 31:33; 32:29; 33:2; 34:1; 39:1; 43:4; 44:2;
GLIS3	ENSG00000107249	106	25.4	9	3824127	4348392	Diabetes mellitus, neonatal, with congenital hypothyroidism, 610199 (3), Autosomal recessive	17	2:10; 5:3; 6:5; 7:3; 8:1; 10:1; 17:3; 18:1; 26:1; 29:2; 30:2; 31:33; 32:28; 33:1; 39:2; 43:7; 44:3;
RSRC2	ENSG00000111011	100	24	12	122989190	123011547	-	21	2:7; 4:1; 5:5; 6:5; 7:3; 9:1; 10:4; 13:1; 17:2; 18:3; 26:1; 29:1; 30:2; 31:30; 32:19; 33:1; 34:1; 36:1; 39:2; 43:7; 44:3;
PDE1A	ENSG00000115252	100	24	2	183004763	183387919	-	15	2:6; 4:3; 6:5; 7:3; 9:1; 10:3; 18:1; 29:2; 30:4; 31:35; 32:24; 33:1; 34:1; 43:9; 44:2;
IL2RA	ENSG00000134460	99	23.7	10	6052652	6104288	Immunodeficiency 41 with lymphoproliferation and autoimmunity, 606367 (3), Autosomal recessive; {Diabetes, mellitus, insulin-dependent, susceptibility to, 10}, 601942 (3)	15	2:10; 5:6; 6:9; 7:3; 8:1; 10:1; 13:1; 17:2; 18:1; 26:1; 31:25; 32:26; 39:2; 43:9; 44:2;
PRPF4B	ENSG00000112739	96	23	6	4021501	4065217	-	9	5:36; 6:10; 7:5; 13:1; 16:1; 17:5; 31:31; 32:3; 43:4;
LINGO1	ENSG00000169783	96	23	15	77905369	78113242	Intellectual developmental disorder, autosomal recessive 64, 618103 (3), Autosomal recessive	15	2:8; 5:9; 6:8; 7:4; 10:1; 13:1; 17:6; 18:1; 29:1; 31:28; 32:17; 33:1; 34:1; 43:8; 44:2;
FAM217A	ENSG00000145975	96	23	6	4049668	4087578	-	9	5:36; 6:10; 7:5; 13:1; 16:1; 17:5; 31:31; 32:3; 43:4;
SPEF2	ENSG00000152582	95	22.8	5	35617946	35814713	Spermatogenic failure 43, 618751 (3), Autosomal recessive	16	2:9; 4:2; 5:2; 6:4; 9:2; 10:3; 17:3; 18:3; 26:1; 29:1; 30:3; 31:32; 32:17; 33:1; 43:9; 44:3;
HDAC4	ENSG00000068024	95	22.8	2	239969864	240323348	Neurodevelopmental disorder with central hypotonia and dysmorphic facies, 619797 (3), Autosomal dominant	19	2:6; 4:2; 5:2; 6:5; 8:1; 9:1; 10:4; 13:1; 17:7; 18:4; 29:1; 30:2; 31:24; 32:22; 33:2; 34:1; 39:3; 43:6; 44:1;
AGPAT5	ENSG00000155189	95	22.8	8	6565878	6617184	-	8	5:35; 6:13; 7:4; 13:1; 16:1; 17:10; 31:30; 32:1;
CHD2	ENSG00000173575	94	22.5	15	93426526	93571237	Developmental and epileptic encephalopathy 94, 615369 (3), Autosomal dominant	10	2:2; 5:32; 6:9; 7:5; 13:1; 16:1; 17:6; 31:33; 32:2; 43:3;
ACVR1	ENSG00000115170	94	22.5	2	158592958	158732374	Fibrodysplasia ossificans progressiva, 135100 (3), Autosomal dominant	16	2:12; 5:3; 6:4; 7:3; 9:1; 13:1; 17:3; 18:1; 29:1; 30:1; 31:31; 32:19; 33:1; 34:1; 39:3; 43:9;
MARCH1	ENSG00000145416	93	22.3	4	164445450	165305202	-	14	2:13; 5:5; 6:3; 7:3; 9:1; 13:2; 17:3; 29:1; 30:1; 31:26; 32:24; 33:1; 43:9; 44:1;
CCDC67	ENSG00000165325	90	21.6	11	93063137	93171653	-	10	2:3; 5:29; 6:7; 7:5; 17:8; 30:2; 31:31; 32:3; 35:1; 43:1;
ATP6V0E2	ENSG00000171130	89	21.3	7	149570057	149577784	-	11	5:35; 6:11; 7:5; 10:1; 13:1; 16:1; 17:9; 18:1; 31:23; 33:1; 35:1;
TIPIN	ENSG00000075131	85	20.4	15	66628544	66679084	-	9	2:3; 5:31; 6:8; 7:4; 16:1; 17:7; 31:22; 32:5; 43:4;
CERS6	ENSG00000172292	84	20.1	2	169312372	169631644	-	16	2:7; 5:6; 6:7; 7:4; 9:2; 10:2; 17:3; 18:1; 26:1; 29:1; 30:2; 31:29; 32:11; 33:2; 39:1; 43:5;
EZR	ENSG00000092820	83	19.9	6	159186773	159240444	-	15	2:4; 4:2; 5:1; 6:3; 10:2; 13:1; 17:3; 18:3; 31:27; 32:26; 33:1; 34:2; 39:1; 43:4; 44:3;
HORMAD1	ENSG00000143452	82	19.7	1	150670536	150693364	-	10	2:3; 5:25; 6:3; 7:4; 13:1; 16:1; 17:4; 31:37; 32:2; 43:2;
DGKB	ENSG00000136267	80	19.2	7	14184674	15014402	-	14	2:10; 5:1; 6:3; 7:3; 8:1; 10:2; 17:1; 26:1; 30:1; 31:31; 32:18; 39:1; 43:6; 44:1;
SEMA4D	ENSG00000187764	76	18.2	9	91975702	92113045	-	17	2:5; 4:2; 5:3; 6:6; 7:1; 8:1; 10:2; 13:1; 17:4; 18:1; 29:1; 31:23; 32:14; 33:1; 39:1; 43:6; 44:4;
CDCA2	ENSG00000184661	76	18.2	8	25316513	25365436	-	7	5:29; 6:5; 7:4; 13:1; 16:1; 17:5; 31:31;
NBPF3	ENSG00000142794	74	17.7	1	21766621	21811498	-	14	2:2; 4:1; 5:12; 6:6; 7:4; 10:2; 13:1; 17:4; 30:1; 31:24; 32:11; 34:1; 43:4; 44:1;
RELN	ENSG00000189056	73	17.5	7	103112231	103629963	{Epilepsy, familial temporal lobe, 7}, 616436 (3), Autosomal dominant; Lissencephaly 2 (Norman-Roberts type), 257320 (3), Autosomal recessive	15	2:9; 5:2; 6:5; 7:3; 8:1; 10:4; 13:1; 17:2; 18:1; 29:1; 31:19; 32:16; 36:1; 43:7; 44:1;
TRPM2	ENSG00000142185	72	17.3	21	45770046	45862964	-	14	2:7; 5:2; 6:5; 7:3; 9:1; 10:2; 13:2; 17:3; 26:1; 31:16; 32:22; 33:1; 39:1; 43:6;
PRKRA	ENSG00000180228	72	17.3	2	179296141	179316239	Dystonia 16, 612067 (3), Autosomal recessive	12	2:3; 5:27; 6:9; 7:3; 17:3; 18:1; 30:1; 31:19; 32:2; 33:1; 35:2; 43:1;
TMEM243	ENSG00000135185	71	17	7	86825478	86849903	-	15	2:4; 5:1; 6:8; 7:3; 10:2; 17:1; 18:2; 26:2; 29:1; 31:17; 32:18; 33:1; 39:1; 43:9; 44:1;
SGIP1	ENSG00000118473	71	17	1	66999066	67213982	-	13	2:10; 5:3; 6:3; 7:3; 10:1; 13:1; 18:2; 29:2; 31:19; 32:17; 34:1; 43:7; 44:2;
PLCG2	ENSG00000197943	71	17	16	81772702	81991899	Autoinflammation, antibody deficiency, and immune dysregulation syndrome, 614878 (3), Autosomal dominant; Familial cold autoinflammatory syndrome 3, 614468 (3), Autosomal dominant	15	2:7; 4:1; 5:6; 6:5; 7:3; 10:1; 16:1; 17:2; 18:1; 26:1; 29:1; 30:1; 31:23; 32:11; 43:7;
PDZD2	ENSG00000133401	69	16.5	5	31639517	32111037	-	17	2:7; 4:1; 5:2; 6:3; 7:3; 8:1; 9:1; 17:1; 18:1; 26:1; 29:1; 30:1; 31:25; 32:14; 39:1; 43:5; 44:1;
SKA3	ENSG00000165480	68	16.3	13	21727734	21750741	-	12	2:4; 4:1; 5:19; 6:7; 7:3; 10:2; 17:4; 31:16; 32:6; 34:1; 35:1; 43:4;
FAM131C	ENSG00000185519	68	16.3	1	16384264	16400127	-	6	5:26; 6:8; 7:3; 17:7; 18:1; 31:23;
CLCNKB	ENSG00000184908	68	16.3	1	16370272	16383803	Bartter syndrome, type 3, 607364 (3), Autosomal recessive; Bartter syndrome, type 4b, digenic, 613090 (3), Digenic recessive	6	5:26; 6:8; 7:3; 17:7; 18:1; 31:23;
SLC9A2	ENSG00000115616	67	16.1	2	103236166	103327777	-	10	2:3; 5:20; 6:2; 7:3; 10:1; 17:3; 31:27; 32:3; 33:1; 43:4;
TANK	ENSG00000136560	66	15.8	2	161993419	162092732	-	17	2:2; 4:1; 6:6; 7:2; 8:1; 9:2; 10:2; 13:1; 17:3; 18:2; 26:1; 30:1; 31:21; 32:11; 33:2; 43:5; 44:3;
AKT1S1	ENSG00000204673	65	15.6	19	50372295	50381716	-	11	2:6; 6:4; 9:1; 10:2; 17:3; 29:1; 31:23; 32:21; 39:1; 43:2; 44:1;
TMEM178B	ENSG00000261115	63	15.1	7	140774032	141180180	-	15	2:8; 5:1; 6:2; 7:3; 9:1; 10:1; 18:3; 29:3; 30:3; 31:16; 32:11; 33:1; 39:1; 43:6; 44:3;
SACM1L	ENSG00000211456	63	15.1	3	45730548	45786916	-	18	2:4; 5:3; 6:3; 7:3; 8:1; 10:2; 13:1; 17:3; 18:1; 30:1; 31:15; 32:15; 33:3; 34:1; 36:1; 39:1; 43:2; 44:3;
MARCH11	ENSG00000183654	63	15.1	5	16067248	16180871	-	16	2:7; 4:1; 5:2; 6:1; 7:2; 10:2; 13:1; 17:1; 18:1; 26:1; 31:16; 32:19; 33:1; 34:1; 39:2; 43:5;
DNAH5	ENSG00000039139	63	15.1	5	13690440	13944652	Ciliary dyskinesia, primary, 3, with or without situs inversus, 608644 (3), Autosomal recessive	8	5:18; 6:5; 7:4; 10:1; 17:4; 31:27; 32:3; 43:1;
CTIF	ENSG00000134030	63	15.1	18	46065417	46389588	-	19	2:3; 4:1; 5:2; 6:1; 7:3; 9:2; 10:4; 13:2; 17:1; 18:1; 26:1; 30:2; 31:18; 32:13; 33:1; 34:1; 39:1; 43:3; 44:3;
PDE4DIP	ENSG00000178104	62	14.9	1	144836157	145076186	-	13	2:11; 5:3; 6:2; 7:3; 9:1; 17:2; 29:1; 30:1; 31:21; 32:9; 34:1; 43:6; 44:1;
CHST9	ENSG00000154080	62	14.9	18	24495595	24765281	-	14	2:5; 5:2; 6:4; 7:1; 10:1; 17:2; 26:1; 30:1; 31:25; 32:13; 33:2; 39:1; 43:1; 44:3;
SLC7A2	ENSG00000003989	61	14.6	8	17354597	17428082	-	15	2:6; 5:1; 6:3; 10:3; 13:1; 17:2; 26:1; 29:1; 31:19; 32:14; 33:1; 36:1; 39:1; 43:6; 44:1;
TMEM170B	ENSG00000205269	59	14.1	6	11537938	11583757	-	15	2:7; 5:2; 6:3; 7:3; 8:1; 10:1; 13:1; 18:1; 26:1; 30:2; 31:18; 32:15; 33:1; 34:1; 43:2;
DRD3	ENSG00000151577	59	14.1	3	113847499	113918254	{Essential tremor, hereditary, 1}, 190300 (3), Autosomal dominant; {Schizophrenia, susceptibility to}, 181500 (3), Autosomal dominant	13	2:4; 4:1; 5:5; 6:3; 7:4; 8:1; 10:1; 17:3; 18:1; 31:18; 32:13; 43:4; 44:1;
TOX2	ENSG00000124191	58	13.9	20	42543504	42698256	-	11	2:9; 5:3; 6:3; 7:3; 10:1; 18:1; 29:1; 30:1; 31:21; 32:11; 43:4;
KDM4C	ENSG00000107077	58	13.9	9	6720863	7175648	-	14	2:6; 5:3; 6:2; 7:3; 10:1; 17:1; 18:1; 29:2; 30:1; 31:19; 32:10; 34:1; 39:1; 43:7;
SEMA6D	ENSG00000137872	57	13.7	15	47476298	48066420	-	13	2:3; 5:3; 6:5; 7:3; 10:3; 17:4; 29:1; 31:17; 32:13; 33:1; 36:1; 39:1; 43:2;
PDLIM5	ENSG00000163110	57	13.7	4	95373037	95589377	-	16	2:6; 4:1; 5:2; 6:3; 7:3; 8:1; 9:1; 18:1; 29:1; 30:1; 31:16; 32:12; 33:1; 39:1; 43:6; 44:1;
MYO5C	ENSG00000128833	57	13.7	15	52484519	52587995	-	11	2:6; 4:1; 5:5; 6:3; 7:3; 8:1; 26:1; 30:2; 31:17; 32:12; 43:6;
KANSL1	ENSG00000120071	57	13.7	17	44107282	44302733	Koolen-De Vries syndrome, 610443 (3), Autosomal dominant	16	2:5; 4:2; 6:2; 7:3; 10:3; 13:1; 17:1; 18:1; 26:1; 29:1; 30:2; 31:12; 32:14; 34:1; 43:6; 44:2;
ELTD1	ENSG00000162618	57	13.7	1	79355449	79472403	-	9	2:2; 5:11; 6:5; 7:3; 16:1; 17:3; 31:28; 32:2; 43:2;
ABLIM2	ENSG00000163995	57	13.7	4	7967039	8160559	-	11	2:2; 5:24; 6:5; 7:3; 13:1; 17:6; 31:11; 32:2; 33:1; 35:1; 43:1;
UGCG	ENSG00000148154	56	13.4	9	114659046	114697649	-	13	2:3; 6:2; 7:2; 9:3; 17:3; 26:1; 29:2; 31:14; 32:16; 33:2; 36:1; 43:6; 44:1;
TYRO3	ENSG00000092445	56	13.4	15	41849873	41871536	-	10	5:22; 6:6; 7:2; 16:1; 17:5; 18:1; 30:1; 31:16; 33:1; 43:1;
HPSE	ENSG00000173083	56	13.4	4	84213614	84256306	-	7	5:19; 6:5; 7:3; 17:3; 30:1; 31:24; 32:1;
ARL17B	ENSG00000228696	56	13.4	17	44352150	44439130	-	16	2:4; 4:2; 6:2; 7:3; 10:3; 13:1; 17:1; 18:1; 26:1; 29:1; 30:2; 31:12; 32:14; 34:1; 43:6; 44:2;
ZFR2	ENSG00000105278	55	13.2	19	3804022	3869030	-	14	2:5; 4:1; 5:1; 6:5; 10:2; 17:2; 29:1; 30:1; 31:14; 32:15; 33:1; 36:1; 39:1; 43:5;
RNF38	ENSG00000137075	55	13.2	9	36336393	36487545	-	16	2:6; 5:1; 6:2; 7:3; 9:1; 13:1; 17:2; 18:1; 30:1; 31:17; 32:13; 33:1; 36:1; 39:1; 43:3; 44:1;
MRI1	ENSG00000037757	55	13.2	19	13875346	13885096	-	15	2:2; 5:1; 6:1; 8:1; 9:2; 10:1; 17:3; 29:1; 30:1; 31:20; 32:11; 33:2; 39:2; 43:6; 44:1;
FARSB	ENSG00000116120	55	13.2	2	223435255	223521056	Rajab interstitial lung disease with brain calcifications 1, 613658 (3), Autosomal recessive	13	2:9; 4:1; 5:1; 6:3; 7:3; 10:2; 18:1; 29:1; 30:1; 31:15; 32:10; 43:7; 44:1;
COL5A1	ENSG00000130635	54	12.9	9	137533620	137736686	Ehlers-Danlos syndrome, classic type, 1, 130000 (3), Autosomal dominant; Fibromuscular dysplasia, multifocal, 619329 (3), Autosomal dominant	7	5:29; 6:5; 7:5; 16:1; 17:5; 18:1; 31:8;
ZNF730	ENSG00000183850	53	12.7	19	23258012	23330021	-	11	2:5; 5:6; 6:2; 7:3; 16:1; 17:2; 31:17; 32:10; 39:1; 43:4; 44:2;
STH	ENSG00000256762	53	12.7	17	44076616	44077060	-	15	2:4; 4:2; 6:2; 10:3; 13:1; 17:1; 18:1; 26:1; 29:1; 30:2; 31:12; 32:14; 34:1; 43:6; 44:2;
SPPL2C	ENSG00000185294	53	12.7	17	43922256	43924438	-	15	2:4; 4:2; 6:2; 10:3; 13:1; 17:1; 18:1; 26:1; 29:1; 30:2; 31:12; 32:14; 34:1; 43:6; 44:2;
MAPT	ENSG00000186868	53	12.7	17	43971748	44105700	Supranuclear palsy, progressive, 601104 (3), Autosomal dominant; Supranuclear palsy, progressive atypical, 260540 (3), Autosomal recessive; Dementia, frontotemporal, with or without parkinsonism, 600274 (3), Autosomal dominant; {Parkinson disease, susceptibility to}, 168600 (3), Autosomal dominant, Multifactorial; Pick disease, 172700 (3), Autosomal dominant	15	2:4; 4:2; 6:2; 10:3; 13:1; 17:1; 18:1; 26:1; 29:1; 30:2; 31:12; 32:14; 34:1; 43:6; 44:2;
CRHR1	ENSG00000120088	53	12.7	17	43699267	43913194	-	15	2:4; 4:2; 6:2; 10:3; 13:1; 17:1; 18:1; 26:1; 29:1; 30:2; 31:12; 32:14; 34:1; 43:6; 44:2;
CDH23	ENSG00000107736	53	12.7	10	73156691	73575702	Usher syndrome, type 1D, 601067 (3), Digenic recessive, Autosomal recessive; {Pituitary adenoma 5, multiple types}, 617540 (3), Autosomal dominant; Usher syndrome, type 1D/F digenic, 601067 (3), Digenic recessive, Autosomal recessive; Deafness, autosomal recessive 12, 601386 (3), Autosomal recessive	13	2:4; 6:3; 7:2; 10:1; 17:2; 29:3; 30:1; 31:19; 32:11; 33:1; 39:1; 43:3; 44:2;
PCDH15	ENSG00000150275	52	12.5	10	55562531	57387702	Usher syndrome, type 1D/F digenic, 601067 (3), Digenic recessive, Autosomal recessive; Deafness, autosomal recessive 23, 609533 (3), Autosomal recessive; Usher syndrome, type 1F, 602083 (3), Autosomal recessive	13	2:8; 5:3; 6:3; 7:3; 8:1; 17:2; 29:2; 30:1; 31:14; 32:9; 33:1; 39:1; 43:4;
NOS1	ENSG00000089250	52	12.5	12	117645947	117889975	-	15	2:4; 5:2; 6:3; 7:3; 9:1; 10:2; 13:1; 17:2; 26:1; 30:1; 31:9; 32:17; 33:1; 43:4; 44:1;
NRXN3	ENSG00000021645	51	12.2	14	78708734	80330762	-	11	2:7; 5:3; 6:3; 7:3; 10:1; 13:1; 31:17; 32:9; 34:1; 39:1; 43:5;
PKHD1L1	ENSG00000205038	50	12	8	110374706	110542559	-	8	5:18; 6:6; 7:2; 17:4; 18:1; 30:2; 31:15; 32:2;
PDLIM3	ENSG00000154553	50	12	4	186422851	186456766	-	9	2:5; 5:5; 6:4; 7:2; 29:2; 31:17; 32:9; 39:1; 43:5;
ARSB	ENSG00000113273	50	12	5	78073032	78281910	Mucopolysaccharidosis type VI (Maroteaux-Lamy), 253200 (3), Autosomal recessive	14	2:4; 4:1; 5:5; 6:1; 7:2; 13:1; 17:3; 18:1; 30:1; 31:19; 32:6; 34:1; 43:3; 44:2;
RRAS2	ENSG00000133818	49	11.8	11	14299472	14386052	Ovarian carcinoma (3); Noonan syndrome 12, 618624 (3), Autosomal dominant	13	2:6; 5:2; 6:3; 7:3; 9:1; 17:3; 29:1; 30:1; 31:13; 32:10; 33:1; 43:4; 44:1;
MYO3A	ENSG00000095777	49	11.8	10	26223196	26501456	Deafness, autosomal recessive 30, 607101 (3), Autosomal recessive	12	2:7; 5:2; 6:2; 7:2; 10:1; 18:1; 29:1; 30:1; 31:16; 32:11; 43:4; 44:1;
IMPG1	ENSG00000112706	48	11.5	6	76630832	76782395	Macular dystrophy, vitelliform, 4, 616151 (3), Autosomal dominant, Autosomal recessive; Retinitis pigmentosa 91, 153870 (3), Autosomal dominant	15	2:4; 5:2; 6:1; 7:3; 10:2; 17:2; 26:2; 29:1; 30:2; 31:8; 32:9; 33:2; 34:1; 43:6; 44:3;
ABCG2	ENSG00000118777	48	11.5	4	89011416	89152474	[Junior blood group system], 614490 (3); [Uric acid concentration, serum, QTL1], 138900 (3), ?Autosomal dominant	9	2:7; 5:3; 6:2; 7:3; 30:1; 31:19; 32:7; 43:5; 44:1;
PKHD1	ENSG00000170927	47	11.3	6	51480098	51952423	Polycystic kidney disease 4, with or without hepatic disease, 263200 (3), Autosomal recessive	10	2:6; 5:3; 6:1; 7:3; 10:1; 13:2; 17:2; 31:13; 32:11; 43:5;
LINGO2	ENSG00000174482	47	11.3	9	27948076	28670283	-	12	2:3; 5:1; 6:2; 7:3; 9:1; 10:2; 16:1; 30:1; 31:14; 32:15; 34:1; 43:3;
CRTC3	ENSG00000140577	47	11.3	15	91073157	91188577	-	11	2:3; 5:2; 6:2; 7:3; 17:3; 29:2; 30:2; 31:15; 32:10; 33:2; 43:3;
ALK	ENSG00000171094	47	11.3	2	29415640	30144432	{Neuroblastoma, susceptibility to, 3}, 613014 (3)	12	2:1; 6:2; 7:3; 8:1; 17:4; 18:1; 26:1; 31:15; 32:12; 34:2; 39:1; 43:4;
UGGT2	ENSG00000102595	46	11	13	96453834	96705736	-	13	2:3; 5:2; 6:2; 7:3; 10:2; 13:1; 17:2; 18:1; 29:2; 31:10; 32:12; 43:5; 44:1;
OVGP1	ENSG00000085465	46	11	1	111956936	111970399	-	9	2:1; 5:23; 6:4; 7:1; 17:4; 18:1; 31:10; 32:1; 43:1;
NME7	ENSG00000143156	46	11	1	169101769	169337205	-	9	2:1; 5:19; 6:7; 7:3; 16:1; 17:7; 30:1; 31:6; 43:1;
KSR2	ENSG00000171435	46	11	12	117890817	118406788	-	15	2:3; 5:2; 6:2; 7:3; 9:1; 10:2; 13:1; 17:2; 26:1; 30:1; 31:7; 32:15; 33:1; 43:4; 44:1;
CAV2	ENSG00000105971	46	11	7	115927434	116148595	-	15	2:1; 4:1; 6:3; 7:1; 9:1; 10:2; 13:1; 26:1; 29:3; 31:11; 32:12; 33:1; 39:1; 43:6; 44:1;
ATP10A	ENSG00000206190	46	11	15	25922420	26110317	-	8	2:1; 5:6; 6:3; 7:2; 17:2; 31:28; 32:2; 43:2;
NCAPG2	ENSG00000146918	45	10.8	7	158424003	158497520	Khan-Khan-Katsanis syndrome, 618460 (3), Autosomal recessive	6	5:23; 6:2; 7:4; 16:1; 17:7; 31:8;
MAP2K5	ENSG00000137764	45	10.8	15	67835047	68099461	-	12	5:1; 6:3; 7:3; 8:1; 9:1; 10:1; 17:1; 31:18; 32:11; 36:1; 43:2; 44:2;
HNRNPM	ENSG00000099783	45	10.8	19	8509651	8553998	-	11	2:5; 5:3; 6:3; 7:3; 9:1; 10:2; 17:1; 31:16; 32:6; 33:1; 43:4;
FAM118A	ENSG00000100376	45	10.8	22	45704849	45737836	-	11	5:17; 6:5; 7:2; 13:1; 16:1; 17:4; 18:1; 31:11; 33:1; 35:1; 43:1;
RPH3A	ENSG00000089169	44	10.6	12	113008184	113336686	-	15	2:2; 5:2; 6:2; 7:3; 9:1; 10:1; 13:1; 17:2; 26:1; 30:1; 31:8; 32:15; 33:1; 43:3; 44:1;
RAD51B	ENSG00000182185	44	10.6	14	68286496	69196935	-	11	2:2; 5:2; 6:4; 7:4; 13:1; 26:1; 31:14; 32:11; 39:2; 43:1; 44:2;
PSMD1	ENSG00000173692	44	10.6	2	231921578	232037541	-	8	2:3; 5:14; 6:5; 7:3; 13:1; 18:1; 31:14; 32:3;
FMN2	ENSG00000155816	44	10.6	1	240177648	240638489	Intellectual developmental disorder, autosomal recessive 47, 616193 (3), Autosomal recessive	11	2:5; 4:1; 5:2; 6:3; 7:3; 9:1; 10:1; 29:1; 31:15; 32:6; 43:6;
DTX1	ENSG00000135144	44	10.6	12	113494514	113535833	-	15	2:3; 5:2; 6:2; 7:3; 9:1; 10:1; 13:1; 17:2; 26:1; 30:1; 31:7; 32:15; 33:1; 43:3; 44:1;
DSCAM	ENSG00000171587	44	10.6	21	41382926	42219065	-	14	2:3; 6:2; 7:3; 10:1; 13:1; 18:1; 29:1; 30:2; 31:13; 32:11; 33:1; 34:1; 39:1; 43:3;
SLC14A2	ENSG00000132874	43	10.3	18	42792960	43263072	-	11	2:7; 5:3; 6:3; 7:3; 10:1; 17:1; 29:1; 31:12; 32:8; 39:1; 43:3;
SDSL	ENSG00000139410	43	10.3	12	113860042	113876081	-	15	2:2; 5:2; 6:2; 7:3; 9:1; 10:1; 13:1; 17:2; 26:1; 30:1; 31:6; 32:16; 33:1; 43:3; 44:1;
RP11-162P23.2	ENSG00000257767	43	10.3	12	112191694	112229222	-	15	2:2; 5:2; 6:3; 7:3; 9:1; 10:1; 13:1; 17:2; 26:1; 30:1; 31:6; 32:15; 33:1; 43:3; 44:1;
MEF2BNB-MEF2B	ENSG00000064489	43	10.3	19	19256376	19302967	-	9	5:19; 6:7; 13:1; 16:1; 17:1; 18:1; 30:1; 31:11; 35:1;
MEF2B	ENSG00000213999	43	10.3	19	19256377	19303400	-	9	5:19; 6:7; 13:1; 16:1; 17:1; 18:1; 30:1; 31:11; 35:1;
MAPKAPK5	ENSG00000089022	43	10.3	12	112279782	112334343	Neurocardiofaciodigital syndrome, 619869 (3), Autosomal recessive	15	2:2; 5:2; 6:3; 7:3; 9:1; 10:1; 13:1; 17:2; 26:1; 30:1; 31:6; 32:15; 33:1; 43:3; 44:1;
DKK2	ENSG00000155011	43	10.3	4	107842959	108204963	-	10	2:7; 5:2; 6:1; 7:3; 17:1; 18:1; 31:14; 32:7; 33:1; 43:6;
DAB1	ENSG00000173406	43	10.3	1	57460451	59012406	Spinocerebellar ataxia 37, 615945 (3), Autosomal dominant	8	2:5; 5:3; 6:1; 7:3; 10:2; 31:15; 32:9; 43:5;
C12orf75	ENSG00000235162	43	10.3	12	105629068	105789875	-	16	2:2; 5:2; 6:2; 7:3; 9:1; 10:1; 13:1; 17:2; 26:1; 30:1; 31:6; 32:15; 33:1; 39:1; 43:3; 44:1;
ALDH2	ENSG00000111275	43	10.3	12	112204691	112247782	{Esophageal cancer, alcohol-related, susceptibility to} (3); {Sublingual nitroglycerin, susceptibility to poor response to} (3); Alcohol sensitivity, acute, 610251 (3), Autosomal dominant; {Hangover, susceptibility to}, 610251 (3), Autosomal dominant	15	2:2; 5:2; 6:3; 7:3; 9:1; 10:1; 13:1; 17:2; 26:1; 30:1; 31:6; 32:15; 33:1; 43:3; 44:1;
ACAD10	ENSG00000111271	43	10.3	12	112123857	112194903	-	15	2:2; 5:2; 6:3; 7:3; 9:1; 10:1; 13:1; 17:2; 26:1; 30:1; 31:6; 32:15; 33:1; 43:3; 44:1;
WSCD2	ENSG00000075035	42	10.1	12	108523248	108644314	-	15	2:2; 5:2; 6:2; 7:3; 9:1; 10:1; 13:1; 17:2; 26:1; 30:1; 31:6; 32:15; 33:1; 43:3; 44:1;
WSB2	ENSG00000176871	42	10.1	12	118470712	118500235	-	15	2:2; 5:2; 6:2; 7:3; 9:1; 10:1; 13:1; 17:2; 26:1; 30:1; 31:6; 32:15; 33:1; 43:3; 44:1;
VSIG10	ENSG00000176834	42	10.1	12	118501398	118573831	-	15	2:2; 5:2; 6:2; 7:3; 9:1; 10:1; 13:1; 17:2; 26:1; 30:1; 31:6; 32:15; 33:1; 43:3; 44:1;
VPS29	ENSG00000111237	42	10.1	12	110928902	110939922	-	15	2:2; 5:2; 6:2; 7:3; 9:1; 10:1; 13:1; 17:2; 26:1; 30:1; 31:6; 32:15; 33:1; 43:3; 44:1;
USP30	ENSG00000135093	42	10.1	12	109460894	109525831	-	15	2:2; 5:2; 6:2; 7:3; 9:1; 10:1; 13:1; 17:2; 26:1; 30:1; 31:6; 32:15; 33:1; 43:3; 44:1;
UNG	ENSG00000076248	42	10.1	12	109535379	109548797	Immunodeficiency with hyper IgM, type 5, 608106 (3), Autosomal recessive	15	2:2; 5:2; 6:2; 7:3; 9:1; 10:1; 13:1; 17:2; 26:1; 30:1; 31:6; 32:15; 33:1; 43:3; 44:1;
UBE3B	ENSG00000151148	42	10.1	12	109915207	109974507	Kaufman oculocerebrofacial syndrome, 244450 (3), Autosomal recessive	15	2:2; 5:2; 6:2; 7:3; 9:1; 10:1; 13:1; 17:2; 26:1; 30:1; 31:6; 32:15; 33:1; 43:3; 44:1;
TXNRD1	ENSG00000198431	42	10.1	12	104609557	104744061	-	15	2:2; 5:2; 6:2; 7:3; 9:1; 10:1; 13:1; 17:2; 26:1; 30:1; 31:6; 32:15; 33:1; 43:3; 44:1;
TRPV4	ENSG00000111199	42	10.1	12	110220890	110271212	Spondylometaphyseal dysplasia, Kozlowski type, 184252 (3), Autosomal dominant; Digital arthropathy-brachydactyly, familial, 606835 (3), Autosomal dominant; [Sodium serum level QTL 1], 613508 (3); SED, Maroteaux type, 184095 (3), Autosomal dominant; Metatropic dysplasia, 156530 (3), Autosomal dominant; Scapuloperoneal spinal muscular atrophy, 181405 (3), Autosomal dominant; Hereditary motor and se…	15	2:2; 5:2; 6:2; 7:3; 9:1; 10:1; 13:1; 17:2; 26:1; 30:1; 31:6; 32:15; 33:1; 43:3; 44:1;
TRAFD1	ENSG00000135148	42	10.1	12	112563305	112591407	-	15	2:2; 5:2; 6:2; 7:3; 9:1; 10:1; 13:1; 17:2; 26:1; 30:1; 31:6; 32:15; 33:1; 43:3; 44:1;
TRAF3IP3	ENSG00000009790	42	10.1	1	209929377	209955668	-	8	2:1; 5:14; 6:5; 7:1; 13:1; 17:2; 31:17; 43:1;
TPCN1	ENSG00000186815	42	10.1	12	113658855	113736390	-	15	2:2; 5:2; 6:2; 7:3; 9:1; 10:1; 13:1; 17:2; 26:1; 30:1; 31:6; 32:15; 33:1; 43:3; 44:1;
TNNI3K	ENSG00000116783	42	10.1	1	74663947	75010112	Cardiac conduction disease with or without dilated cardiomyopathy, 616117 (3), Autosomal dominant	11	2:3; 5:1; 6:3; 7:3; 9:1; 10:1; 17:1; 31:11; 32:12; 36:1; 43:5;
TMEM119	ENSG00000183160	42	10.1	12	108983622	108992096	-	15	2:2; 5:2; 6:2; 7:3; 9:1; 10:1; 13:1; 17:2; 26:1; 30:1; 31:6; 32:15; 33:1; 43:3; 44:1;
TMEM116	ENSG00000198270	42	10.1	12	112369086	112450970	-	15	2:2; 5:2; 6:2; 7:3; 9:1; 10:1; 13:1; 17:2; 26:1; 30:1; 31:6; 32:15; 33:1; 43:3; 44:1;
TESC	ENSG00000088992	42	10.1	12	117476728	117537284	-	15	2:2; 5:2; 6:2; 7:3; 9:1; 10:1; 13:1; 17:2; 26:1; 30:1; 31:6; 32:15; 33:1; 43:3; 44:1;
TCTN1	ENSG00000204852	42	10.1	12	111051832	111087235	Joubert syndrome 13, 614173 (3), Autosomal recessive	15	2:2; 5:2; 6:2; 7:3; 9:1; 10:1; 13:1; 17:2; 26:1; 30:1; 31:6; 32:15; 33:1; 43:3; 44:1;
TCP11L2	ENSG00000166046	42	10.1	12	106695707	106740793	-	15	2:2; 5:2; 6:2; 7:3; 9:1; 10:1; 13:1; 17:2; 26:1; 30:1; 31:6; 32:15; 33:1; 43:3; 44:1;
TCHP	ENSG00000139437	42	10.1	12	110338069	110421646	-	15	2:2; 5:2; 6:2; 7:3; 9:1; 10:1; 13:1; 17:2; 26:1; 30:1; 31:6; 32:15; 33:1; 43:3; 44:1;
TBX5	ENSG00000089225	42	10.1	12	114791736	114846247	Holt-Oram syndrome, 142900 (3), Autosomal dominant	15	2:2; 5:2; 6:2; 7:3; 9:1; 10:1; 13:1; 17:2; 26:1; 30:1; 31:6; 32:15; 33:1; 43:3; 44:1;
TBX3	ENSG00000135111	42	10.1	12	115108059	115121969	Ulnar-mammary syndrome, 181450 (3), Autosomal dominant	15	2:2; 5:2; 6:2; 7:3; 9:1; 10:1; 13:1; 17:2; 26:1; 30:1; 31:6; 32:15; 33:1; 43:3; 44:1;
TAOK3	ENSG00000135090	42	10.1	12	118587606	118810750	-	15	2:2; 5:2; 6:2; 7:3; 9:1; 10:1; 13:1; 17:2; 26:1; 30:1; 31:6; 32:15; 33:1; 43:3; 44:1;
SVOP	ENSG00000166111	42	10.1	12	109304658	109459045	-	15	2:2; 5:2; 6:2; 7:3; 9:1; 10:1; 13:1; 17:2; 26:1; 30:1; 31:6; 32:15; 33:1; 43:3; 44:1;
SSH1	ENSG00000084112	42	10.1	12	109176466	109251366	-	15	2:2; 5:2; 6:2; 7:3; 9:1; 10:1; 13:1; 17:2; 26:1; 30:1; 31:6; 32:15; 33:1; 43:3; 44:1;
SLC8B1	ENSG00000089060	42	10.1	12	113736564	113797298	-	15	2:2; 5:2; 6:2; 7:3; 9:1; 10:1; 13:1; 17:2; 26:1; 30:1; 31:6; 32:15; 33:1; 43:3; 44:1;
SLC41A2	ENSG00000136052	42	10.1	12	105196331	105352522	-	15	2:2; 5:2; 6:2; 7:3; 9:1; 10:1; 13:1; 17:2; 26:1; 30:1; 31:6; 32:15; 33:1; 43:3; 44:1;
SH2B3	ENSG00000111252	42	10.1	12	111843752	111889427	Thrombocythemia, somatic, 187950 (3); Myelofibrosis, somatic, 254450 (3); Erythrocytosis, somatic, 133100 (3)	15	2:2; 5:2; 6:2; 7:3; 9:1; 10:1; 13:1; 17:2; 26:1; 30:1; 31:6; 32:15; 33:1; 43:3; 44:1;
SELPLG	ENSG00000110876	42	10.1	12	109015686	109027735	-	15	2:2; 5:2; 6:2; 7:3; 9:1; 10:1; 13:1; 17:2; 26:1; 30:1; 31:6; 32:15; 33:1; 43:3; 44:1;
SDS	ENSG00000135094	42	10.1	12	113830250	113864106	-	15	2:2; 5:2; 6:2; 7:3; 9:1; 10:1; 13:1; 17:2; 26:1; 30:1; 31:6; 32:15; 33:1; 43:3; 44:1;
SART3	ENSG00000075856	42	10.1	12	108916357	108955176	-	15	2:2; 5:2; 6:2; 7:3; 9:1; 10:1; 13:1; 17:2; 26:1; 30:1; 31:6; 32:15; 33:1; 43:3; 44:1;
RPL6	ENSG00000089009	42	10.1	12	112842994	112856642	-	15	2:2; 5:2; 6:2; 7:3; 9:1; 10:1; 13:1; 17:2; 26:1; 30:1; 31:6; 32:15; 33:1; 43:3; 44:1;
RP11-144F15.1	ENSG00000257545	42	10.1	12	106889736	107168696	-	15	2:2; 5:2; 6:2; 7:3; 9:1; 10:1; 13:1; 17:2; 26:1; 30:1; 31:6; 32:15; 33:1; 43:3; 44:1;
RP11-116D17.1	ENSG00000257726	42	10.1	12	115800817	115802550	-	15	2:2; 5:2; 6:2; 7:3; 9:1; 10:1; 13:1; 17:2; 26:1; 30:1; 31:6; 32:15; 33:1; 43:3; 44:1;
RNFT2	ENSG00000135119	42	10.1	12	117176096	117291436	-	15	2:2; 5:2; 6:2; 7:3; 9:1; 10:1; 13:1; 17:2; 26:1; 30:1; 31:6; 32:15; 33:1; 43:3; 44:1;
RITA1	ENSG00000139405	42	10.1	12	113623331	113630173	-	15	2:2; 5:2; 6:2; 7:3; 9:1; 10:1; 13:1; 17:2; 26:1; 30:1; 31:6; 32:15; 33:1; 43:3; 44:1;
RIC8B	ENSG00000111785	42	10.1	12	107168373	107283090	-	15	2:2; 5:2; 6:2; 7:3; 9:1; 10:1; 13:1; 17:2; 26:1; 30:1; 31:6; 32:15; 33:1; 43:3; 44:1;
RFX4	ENSG00000111783	42	10.1	12	106976685	107156581	-	15	2:2; 5:2; 6:2; 7:3; 9:1; 10:1; 13:1; 17:2; 26:1; 30:1; 31:6; 32:15; 33:1; 43:3; 44:1;
RFC5	ENSG00000111445	42	10.1	12	118451393	118470935	-	15	2:2; 5:2; 6:2; 7:3; 9:1; 10:1; 13:1; 17:2; 26:1; 30:1; 31:6; 32:15; 33:1; 43:3; 44:1;
RBM19	ENSG00000122965	42	10.1	12	114254543	114404176	-	15	2:2; 5:2; 6:2; 7:3; 9:1; 10:1; 13:1; 17:2; 26:1; 30:1; 31:6; 32:15; 33:1; 43:3; 44:1;
RASAL1	ENSG00000111344	42	10.1	12	113536624	113574044	-	15	2:2; 5:2; 6:2; 7:3; 9:1; 10:1; 13:1; 17:2; 26:1; 30:1; 31:6; 32:15; 33:1; 43:3; 44:1;
RAD9B	ENSG00000151164	42	10.1	12	110939460	110969891	-	15	2:2; 5:2; 6:2; 7:3; 9:1; 10:1; 13:1; 17:2; 26:1; 30:1; 31:6; 32:15; 33:1; 43:3; 44:1;
PWP1	ENSG00000136045	42	10.1	12	108079509	108106944	-	15	2:2; 5:2; 6:2; 7:3; 9:1; 10:1; 13:1; 17:2; 26:1; 30:1; 31:6; 32:15; 33:1; 43:3; 44:1;
PTPN11	ENSG00000179295	42	10.1	12	112856155	112947717	Noonan syndrome 1, 163950 (3), Autosomal dominant; LEOPARD syndrome 1, 151100 (3), Autosomal dominant; Metachondromatosis, 156250 (3), Autosomal dominant; Leukemia, juvenile myelomonocytic, somatic, 607785 (3)	15	2:2; 5:2; 6:2; 7:3; 9:1; 10:1; 13:1; 17:2; 26:1; 30:1; 31:6; 32:15; 33:1; 43:3; 44:1;
PRDM4	ENSG00000110851	42	10.1	12	108126643	108155049	-	15	2:2; 5:2; 6:2; 7:3; 9:1; 10:1; 13:1; 17:2; 26:1; 30:1; 31:6; 32:15; 33:1; 43:3; 44:1;
PPTC7	ENSG00000196850	42	10.1	12	110969120	111021125	-	15	2:2; 5:2; 6:2; 7:3; 9:1; 10:1; 13:1; 17:2; 26:1; 30:1; 31:6; 32:15; 33:1; 43:3; 44:1;
PPP1CC	ENSG00000186298	42	10.1	12	111157485	111180744	-	15	2:2; 5:2; 6:2; 7:3; 9:1; 10:1; 13:1; 17:2; 26:1; 30:1; 31:6; 32:15; 33:1; 43:3; 44:1;
POLR3B	ENSG00000013503	42	10.1	12	106751436	106903976	Leukodystrophy, hypomyelinating, 8, with or without oligodontia and/or hypogonadotropic hypogonadism, 614381 (3), Autosomal recessive; Charcot-Marie-Tooth disease, demyelinating, type 1I, 619742 (3), Autosomal dominant	15	2:2; 5:2; 6:2; 7:3; 9:1; 10:1; 13:1; 17:2; 26:1; 30:1; 31:6; 32:15; 33:1; 43:3; 44:1;
PLBD2	ENSG00000151176	42	10.1	12	113796371	113827203	-	15	2:2; 5:2; 6:2; 7:3; 9:1; 10:1; 13:1; 17:2; 26:1; 30:1; 31:6; 32:15; 33:1; 43:3; 44:1;
PEBP1	ENSG00000089220	42	10.1	12	118573663	118583389	-	15	2:2; 5:2; 6:2; 7:3; 9:1; 10:1; 13:1; 17:2; 26:1; 30:1; 31:6; 32:15; 33:1; 43:3; 44:1;
PAM	ENSG00000145730	42	10.1	5	102089685	102366809	-	14	2:9; 5:1; 6:6; 7:1; 10:1; 13:1; 17:1; 29:2; 31:10; 32:4; 33:1; 34:1; 43:3; 44:1;
OAS3	ENSG00000111331	42	10.1	12	113376157	113411054	-	15	2:2; 5:2; 6:2; 7:3; 9:1; 10:1; 13:1; 17:2; 26:1; 30:1; 31:6; 32:15; 33:1; 43:3; 44:1;
OAS2	ENSG00000111335	42	10.1	12	113416200	113449528	-	15	2:2; 5:2; 6:2; 7:3; 9:1; 10:1; 13:1; 17:2; 26:1; 30:1; 31:6; 32:15; 33:1; 43:3; 44:1;
OAS1	ENSG00000089127	42	10.1	12	113344582	113369990	Immunodeficiency 100 with pulmonary alveolar proteinosis and hypogammaglobulinemia, 618042 (3), Autosomal dominant	15	2:2; 5:2; 6:2; 7:3; 9:1; 10:1; 13:1; 17:2; 26:1; 30:1; 31:6; 32:15; 33:1; 43:3; 44:1;
NUAK1	ENSG00000074590	42	10.1	12	106457118	106533811	-	15	2:2; 5:2; 6:2; 7:3; 9:1; 10:1; 13:1; 17:2; 26:1; 30:1; 31:6; 32:15; 33:1; 43:3; 44:1;
NFYB	ENSG00000120837	42	10.1	12	104510855	104532067	-	15	2:2; 5:2; 6:2; 7:3; 9:1; 10:1; 13:1; 17:2; 26:1; 30:1; 31:6; 32:15; 33:1; 43:3; 44:1;
NAA25	ENSG00000111300	42	10.1	12	112464500	112546826	-	15	2:2; 5:2; 6:2; 7:3; 9:1; 10:1; 13:1; 17:2; 26:1; 30:1; 31:6; 32:15; 33:1; 43:3; 44:1;
MYO1H	ENSG00000174527	42	10.1	12	109785708	109893328	?Central hypoventilation syndrome, congenital, 2, and autonomic dysfunction, 619482 (3), Autosomal recessive	15	2:2; 5:2; 6:2; 7:3; 9:1; 10:1; 13:1; 17:2; 26:1; 30:1; 31:6; 32:15; 33:1; 43:3; 44:1;
MYL2	ENSG00000111245	42	10.1	12	111348623	111358526	Cardiomyopathy, hypertrophic, 10, 608758 (3), Autosomal dominant; Myopathy, myofibrillar, 12, infantile-onset, with cardiomyopathy, 619424 (3), Autosomal recessive	15	2:2; 5:2; 6:2; 7:3; 9:1; 10:1; 13:1; 17:2; 26:1; 30:1; 31:6; 32:15; 33:1; 43:3; 44:1;
MVK	ENSG00000110921	42	10.1	12	110011060	110035067	Hyper-IgD syndrome, 260920 (3), Autosomal recessive; Porokeratosis 3, multiple types, 175900 (3), Autosomal dominant; Mevalonic aciduria, 610377 (3), Autosomal recessive	15	2:2; 5:2; 6:2; 7:3; 9:1; 10:1; 13:1; 17:2; 26:1; 30:1; 31:6; 32:15; 33:1; 43:3; 44:1;
MTERFD3	ENSG00000120832	42	10.1	12	107371069	107380944	-	15	2:2; 5:2; 6:2; 7:3; 9:1; 10:1; 13:1; 17:2; 26:1; 30:1; 31:6; 32:15; 33:1; 43:3; 44:1;
MMAB	ENSG00000139428	42	10.1	12	109991542	110011679	Methylmalonic aciduria, vitamin B12-responsive, cblB type, 251110 (3), Autosomal recessive	15	2:2; 5:2; 6:2; 7:3; 9:1; 10:1; 13:1; 17:2; 26:1; 30:1; 31:6; 32:15; 33:1; 43:3; 44:1;
MED13L	ENSG00000123066	42	10.1	12	116395711	116715143	Impaired intellectual development and distinctive facial features with or without cardiac defects, 616789 (3), Autosomal dominant	15	2:2; 5:2; 6:2; 7:3; 9:1; 10:1; 13:1; 17:2; 26:1; 30:1; 31:6; 32:15; 33:1; 43:3; 44:1;
MAP1LC3B2	ENSG00000171471	42	10.1	12	116997186	117014425	-	15	2:2; 5:2; 6:2; 7:3; 9:1; 10:1; 13:1; 17:2; 26:1; 30:1; 31:6; 32:15; 33:1; 43:3; 44:1;
LNP1	ENSG00000206535	42	10.1	3	100120037	100175163	-	5	5:24; 6:9; 7:1; 17:6; 31:2;
LHX5	ENSG00000089116	42	10.1	12	113899839	113910085	-	15	2:2; 5:2; 6:2; 7:3; 9:1; 10:1; 13:1; 17:2; 26:1; 30:1; 31:6; 32:15; 33:1; 43:3; 44:1;
KIAA1033	ENSG00000136051	42	10.1	12	105501102	105562912	Intellectual developmental disorder, autosomal recessive 43, 615817 (3), Autosomal recessive	15	2:2; 5:2; 6:2; 7:3; 9:1; 10:1; 13:1; 17:2; 26:1; 30:1; 31:6; 32:15; 33:1; 43:3; 44:1;
KCTD10	ENSG00000110906	42	10.1	12	109886461	109915349	-	15	2:2; 5:2; 6:2; 7:3; 9:1; 10:1; 13:1; 17:2; 26:1; 30:1; 31:6; 32:15; 33:1; 43:3; 44:1;
ITGA4	ENSG00000115232	42	10.1	2	182321929	182400914	-	11	2:8; 6:1; 7:3; 10:1; 18:1; 30:1; 31:17; 32:5; 33:1; 39:1; 43:3;
ISCU	ENSG00000136003	42	10.1	12	108956358	108963160	Myopathy with lactic acidosis, hereditary, 255125 (3), Autosomal recessive	15	2:2; 5:2; 6:2; 7:3; 9:1; 10:1; 13:1; 17:2; 26:1; 30:1; 31:6; 32:15; 33:1; 43:3; 44:1;
IQGAP3	ENSG00000183856	42	10.1	1	156495197	156542396	-	8	2:6; 5:8; 6:1; 7:3; 17:1; 31:15; 32:4; 43:4;
IQCD	ENSG00000166578	42	10.1	12	113633246	113658899	-	15	2:2; 5:2; 6:2; 7:3; 9:1; 10:1; 13:1; 17:2; 26:1; 30:1; 31:6; 32:15; 33:1; 43:3; 44:1;
INPP4B	ENSG00000109452	42	10.1	4	142944313	143768585	-	13	2:1; 5:5; 6:3; 7:3; 10:2; 17:4; 18:1; 29:1; 31:10; 32:8; 39:1; 43:2; 44:1;
IFT81	ENSG00000122970	42	10.1	12	110562140	110656602	Short-rib thoracic dysplasia 19 with or without polydactyly, 617895 (3), Autosomal recessive	15	2:2; 5:2; 6:2; 7:3; 9:1; 10:1; 13:1; 17:2; 26:1; 30:1; 31:6; 32:15; 33:1; 43:3; 44:1;
HVCN1	ENSG00000122986	42	10.1	12	111065646	111142755	-	15	2:2; 5:2; 6:2; 7:3; 9:1; 10:1; 13:1; 17:2; 26:1; 30:1; 31:6; 32:15; 33:1; 43:3; 44:1;
HRK	ENSG00000135116	42	10.1	12	117293949	117319246	-	15	2:2; 5:2; 6:2; 7:3; 9:1; 10:1; 13:1; 17:2; 26:1; 30:1; 31:6; 32:15; 33:1; 43:3; 44:1;
HECTD4	ENSG00000173064	42	10.1	12	112597992	112819896	-	15	2:2; 5:2; 6:2; 7:3; 9:1; 10:1; 13:1; 17:2; 26:1; 30:1; 31:6; 32:15; 33:1; 43:3; 44:1;
HCFC2	ENSG00000111727	42	10.1	12	104458235	104498639	-	15	2:2; 5:2; 6:2; 7:3; 9:1; 10:1; 13:1; 17:2; 26:1; 30:1; 31:6; 32:15; 33:1; 43:3; 44:1;
GPN3	ENSG00000111231	42	10.1	12	110890289	110907073	-	15	2:2; 5:2; 6:2; 7:3; 9:1; 10:1; 13:1; 17:2; 26:1; 30:1; 31:6; 32:15; 33:1; 43:3; 44:1;
GLTP	ENSG00000139433	42	10.1	12	110288748	110318293	-	15	2:2; 5:2; 6:2; 7:3; 9:1; 10:1; 13:1; 17:2; 26:1; 30:1; 31:6; 32:15; 33:1; 43:3; 44:1;
GLT8D2	ENSG00000120820	42	10.1	12	104382762	104457961	-	15	2:2; 5:2; 6:2; 7:3; 9:1; 10:1; 13:1; 17:2; 26:1; 30:1; 31:6; 32:15; 33:1; 43:3; 44:1;
GIT2	ENSG00000139436	42	10.1	12	110367607	110434194	-	15	2:2; 5:2; 6:2; 7:3; 9:1; 10:1; 13:1; 17:2; 26:1; 30:1; 31:6; 32:15; 33:1; 43:3; 44:1;
FPGT-TNNI3K	ENSG00000259030	42	10.1	1	74663919	75009666	-	11	2:3; 5:1; 6:3; 7:3; 9:1; 10:1; 17:1; 31:11; 32:12; 36:1; 43:5;
FOXN4	ENSG00000139445	42	10.1	12	109715784	109747025	-	15	2:2; 5:2; 6:2; 7:3; 9:1; 10:1; 13:1; 17:2; 26:1; 30:1; 31:6; 32:15; 33:1; 43:3; 44:1;
FICD	ENSG00000198855	42	10.1	12	108908962	108919614	-	15	2:2; 5:2; 6:2; 7:3; 9:1; 10:1; 13:1; 17:2; 26:1; 30:1; 31:6; 32:15; 33:1; 43:3; 44:1;
FBXW8	ENSG00000174989	42	10.1	12	117348761	117468953	-	15	2:2; 5:2; 6:2; 7:3; 9:1; 10:1; 13:1; 17:2; 26:1; 30:1; 31:6; 32:15; 33:1; 43:3; 44:1;
FBXO21	ENSG00000135108	42	10.1	12	117581146	117628336	-	15	2:2; 5:2; 6:2; 7:3; 9:1; 10:1; 13:1; 17:2; 26:1; 30:1; 31:6; 32:15; 33:1; 43:3; 44:1;
FAM222A	ENSG00000139438	42	10.1	12	110152033	110208312	-	15	2:2; 5:2; 6:2; 7:3; 9:1; 10:1; 13:1; 17:2; 26:1; 30:1; 31:6; 32:15; 33:1; 43:3; 44:1;
FAM216A	ENSG00000204856	42	10.1	12	110906169	110928190	-	15	2:2; 5:2; 6:2; 7:3; 9:1; 10:1; 13:1; 17:2; 26:1; 30:1; 31:6; 32:15; 33:1; 43:3; 44:1;
FAM109A	ENSG00000198324	42	10.1	12	111798455	111806925	-	15	2:2; 5:2; 6:2; 7:3; 9:1; 10:1; 13:1; 17:2; 26:1; 30:1; 31:6; 32:15; 33:1; 43:3; 44:1;
ERP29	ENSG00000089248	42	10.1	12	112451120	112461255	-	15	2:2; 5:2; 6:2; 7:3; 9:1; 10:1; 13:1; 17:2; 26:1; 30:1; 31:6; 32:15; 33:1; 43:3; 44:1;
ERBB4	ENSG00000178568	42	10.1	2	212240446	213403565	Amyotrophic lateral sclerosis 19, 615515 (3), Autosomal dominant	10	2:5; 6:4; 7:3; 10:1; 31:10; 32:10; 33:1; 39:2; 43:5; 44:1;
EID3	ENSG00000255150	42	10.1	12	104697517	104698980	-	15	2:2; 5:2; 6:2; 7:3; 9:1; 10:1; 13:1; 17:2; 26:1; 30:1; 31:6; 32:15; 33:1; 43:3; 44:1;
DDX54	ENSG00000123064	42	10.1	12	113594979	113623284	-	15	2:2; 5:2; 6:2; 7:3; 9:1; 10:1; 13:1; 17:2; 26:1; 30:1; 31:6; 32:15; 33:1; 43:3; 44:1;
DAO	ENSG00000110887	42	10.1	12	109252708	109294819	-	15	2:2; 5:2; 6:2; 7:3; 9:1; 10:1; 13:1; 17:2; 26:1; 30:1; 31:6; 32:15; 33:1; 43:3; 44:1;
CUX2	ENSG00000111249	42	10.1	12	111471828	111788358	Developmental and epileptic encephalopathy 67, 618141 (3), Autosomal dominant	15	2:2; 5:2; 6:2; 7:3; 9:1; 10:1; 13:1; 17:2; 26:1; 30:1; 31:6; 32:15; 33:1; 43:3; 44:1;
CRY1	ENSG00000008405	42	10.1	12	107385142	107487607	{Delayed sleep phase disorder, susceptibility to}, 614163 (3), Autosomal dominant	15	2:2; 5:2; 6:2; 7:3; 9:1; 10:1; 13:1; 17:2; 26:1; 30:1; 31:6; 32:15; 33:1; 43:3; 44:1;
CORO1C	ENSG00000110880	42	10.1	12	109038885	109125372	-	15	2:2; 5:2; 6:2; 7:3; 9:1; 10:1; 13:1; 17:2; 26:1; 30:1; 31:6; 32:15; 33:1; 43:3; 44:1;
CMKLR1	ENSG00000174600	42	10.1	12	108681821	108733118	-	15	2:2; 5:2; 6:2; 7:3; 9:1; 10:1; 13:1; 17:2; 26:1; 30:1; 31:6; 32:15; 33:1; 43:3; 44:1;
CKAP4	ENSG00000136026	42	10.1	12	106631655	106698057	-	15	2:2; 5:2; 6:2; 7:3; 9:1; 10:1; 13:1; 17:2; 26:1; 30:1; 31:6; 32:15; 33:1; 43:3; 44:1;
CHST11	ENSG00000171310	42	10.1	12	104849073	105155792	?Osteochondrodysplasia, brachydactyly, and overlapping malformed digits, 618167 (3), Autosomal recessive	15	2:2; 5:2; 6:2; 7:3; 9:1; 10:1; 13:1; 17:2; 26:1; 30:1; 31:6; 32:15; 33:1; 43:3; 44:1;
CCDC63	ENSG00000173093	42	10.1	12	111284573	111345339	-	15	2:2; 5:2; 6:2; 7:3; 9:1; 10:1; 13:1; 17:2; 26:1; 30:1; 31:6; 32:15; 33:1; 43:3; 44:1;
CCDC42B	ENSG00000186710	42	10.1	12	113587663	113597081	-	15	2:2; 5:2; 6:2; 7:3; 9:1; 10:1; 13:1; 17:2; 26:1; 30:1; 31:6; 32:15; 33:1; 43:3; 44:1;
C12orf76	ENSG00000174456	42	10.1	12	110465872	110511491	-	15	2:2; 5:2; 6:2; 7:3; 9:1; 10:1; 13:1; 17:2; 26:1; 30:1; 31:6; 32:15; 33:1; 43:3; 44:1;
C12orf49	ENSG00000111412	42	10.1	12	117153593	117175875	-	15	2:2; 5:2; 6:2; 7:3; 9:1; 10:1; 13:1; 17:2; 26:1; 30:1; 31:6; 32:15; 33:1; 43:3; 44:1;
C12orf45	ENSG00000151131	42	10.1	12	105380088	105443515	-	15	2:2; 5:2; 6:2; 7:3; 9:1; 10:1; 13:1; 17:2; 26:1; 30:1; 31:6; 32:15; 33:1; 43:3; 44:1;
C12orf23	ENSG00000151135	42	10.1	12	107349497	107372556	-	15	2:2; 5:2; 6:2; 7:3; 9:1; 10:1; 13:1; 17:2; 26:1; 30:1; 31:6; 32:15; 33:1; 43:3; 44:1;
BTBD11	ENSG00000151136	42	10.1	12	107712190	108053419	-	15	2:2; 5:2; 6:2; 7:3; 9:1; 10:1; 13:1; 17:2; 26:1; 30:1; 31:6; 32:15; 33:1; 43:3; 44:1;
BRAP	ENSG00000089234	42	10.1	12	112079950	112123790	-	15	2:2; 5:2; 6:2; 7:3; 9:1; 10:1; 13:1; 17:2; 26:1; 30:1; 31:6; 32:15; 33:1; 43:3; 44:1;
ATXN2	ENSG00000204842	42	10.1	12	111890018	112037480	{Amyotrophic lateral sclerosis, susceptibility to, 13}, 183090 (3), Autosomal dominant; Spinocerebellar ataxia 2, 183090 (3), Autosomal dominant; {Parkinson disease, late-onset, susceptibility to}, 168600 (3), Autosomal dominant, Multifactorial	15	2:2; 5:2; 6:2; 7:3; 9:1; 10:1; 13:1; 17:2; 26:1; 30:1; 31:6; 32:15; 33:1; 43:3; 44:1;
ATP2A2	ENSG00000174437	42	10.1	12	110718561	110788898	Acrokeratosis verruciformis, 101900 (3), Autosomal dominant; Darier disease, 124200 (3), Autosomal dominant	15	2:2; 5:2; 6:2; 7:3; 9:1; 10:1; 13:1; 17:2; 26:1; 30:1; 31:6; 32:15; 33:1; 43:3; 44:1;
ASCL4	ENSG00000187855	42	10.1	12	108168162	108170421	-	15	2:2; 5:2; 6:2; 7:3; 9:1; 10:1; 13:1; 17:2; 26:1; 30:1; 31:6; 32:15; 33:1; 43:3; 44:1;
ARPC3	ENSG00000111229	42	10.1	12	110872630	110888227	-	15	2:2; 5:2; 6:2; 7:3; 9:1; 10:1; 13:1; 17:2; 26:1; 30:1; 31:6; 32:15; 33:1; 43:3; 44:1;
APPL2	ENSG00000136044	42	10.1	12	105567074	105630016	-	15	2:2; 5:2; 6:2; 7:3; 9:1; 10:1; 13:1; 17:2; 26:1; 30:1; 31:6; 32:15; 33:1; 43:3; 44:1;
ANKRD13A	ENSG00000076513	42	10.1	12	110436991	110477568	-	15	2:2; 5:2; 6:2; 7:3; 9:1; 10:1; 13:1; 17:2; 26:1; 30:1; 31:6; 32:15; 33:1; 43:3; 44:1;
ANAPC7	ENSG00000196510	42	10.1	12	110810705	110841535	Ferguson-Bonni neurodevelopmental syndrome, 619699 (3), Autosomal recessive	15	2:2; 5:2; 6:2; 7:3; 9:1; 10:1; 13:1; 17:2; 26:1; 30:1; 31:6; 32:15; 33:1; 43:3; 44:1;
ALKBH2	ENSG00000189046	42	10.1	12	109525996	109531436	-	15	2:2; 5:2; 6:2; 7:3; 9:1; 10:1; 13:1; 17:2; 26:1; 30:1; 31:6; 32:15; 33:1; 43:3; 44:1;
ALDH1L2	ENSG00000136010	42	10.1	12	105413568	105478355	-	15	2:2; 5:2; 6:2; 7:3; 9:1; 10:1; 13:1; 17:2; 26:1; 30:1; 31:6; 32:15; 33:1; 43:3; 44:1;
AGPS	ENSG00000018510	42	10.1	2	178257372	178408564	Rhizomelic chondrodysplasia punctata, type 3, 600121 (3), Autosomal recessive	11	2:8; 5:1; 6:2; 7:2; 8:1; 10:1; 30:1; 31:14; 32:7; 39:2; 43:3;
ACSL3	ENSG00000123983	42	10.1	2	223725652	223809357	-	8	2:7; 5:6; 6:2; 7:3; 31:15; 32:4; 43:4; 44:1;
ACSF3	ENSG00000176715	42	10.1	16	89154783	89222254	Combined malonic and methylmalonic aciduria, 614265 (3)	5	5:27; 6:6; 7:3; 16:1; 17:5;
ACACB	ENSG00000076555	42	10.1	12	109554400	109706031	-	15	2:2; 5:2; 6:2; 7:3; 9:1; 10:1; 13:1; 17:2; 26:1; 30:1; 31:6; 32:15; 33:1; 43:3; 44:1;
PTPRJ	ENSG00000149177	41	9.8	11	48002113	48189670	Colon cancer, somatic, 114500 (3)	12	2:5; 5:2; 6:3; 7:3; 10:1; 13:1; 17:1; 18:1; 30:1; 31:12; 32:9; 43:2;
SYT17	ENSG00000103528	40	9.6	16	19179293	19279652	-	12	2:7; 5:2; 6:2; 7:3; 10:1; 17:1; 29:1; 31:13; 32:5; 33:1; 43:3; 44:1;
MTUS2	ENSG00000132938	40	9.6	13	29598748	30077892	-	10	2:6; 6:1; 7:3; 9:1; 13:1; 17:2; 31:15; 32:5; 39:1; 43:5;
CHAT	ENSG00000070748	40	9.6	10	50817141	50901925	Myasthenic syndrome, congenital, 6, presynaptic, 254210 (3), Autosomal recessive	6	5:13; 6:5; 7:2; 16:1; 17:2; 31:17;
THSD4	ENSG00000187720	39	9.4	15	71389291	72075722	Aortic aneurysm, familial thoracic 12, 619825 (3), Autosomal dominant	7	2:6; 5:3; 6:2; 7:3; 31:11; 32:9; 43:5;
PTPRN2	ENSG00000155093	39	9.4	7	157331750	158380480	-	10	2:7; 5:4; 6:1; 7:3; 17:1; 18:1; 31:11; 32:6; 43:4; 44:1;
PCDHA5	ENSG00000204965	39	9.4	5	140201222	140391929	-	12	2:4; 5:3; 9:1; 10:1; 13:1; 17:1; 18:1; 30:1; 31:11; 32:8; 43:6; 44:1;
PCDHA4	ENSG00000204967	39	9.4	5	140186659	140391929	-	12	2:4; 5:3; 9:1; 10:1; 13:1; 17:1; 18:1; 30:1; 31:11; 32:8; 43:6; 44:1;
PCDHA3	ENSG00000255408	39	9.4	5	140180783	140391929	-	12	2:4; 5:3; 9:1; 10:1; 13:1; 17:1; 18:1; 30:1; 31:11; 32:8; 43:6; 44:1;
PCDHA2	ENSG00000204969	39	9.4	5	140174444	140391929	-	12	2:4; 5:3; 9:1; 10:1; 13:1; 17:1; 18:1; 30:1; 31:11; 32:8; 43:6; 44:1;
PCDHA1	ENSG00000204970	39	9.4	5	140165876	140391929	-	12	2:4; 5:3; 9:1; 10:1; 13:1; 17:1; 18:1; 30:1; 31:11; 32:8; 43:6; 44:1;
EDARADD	ENSG00000186197	39	9.4	1	236511562	236648214	Ectodermal dysplasia 11B, hypohidrotic/hair/tooth type, autosomal recessive, 614941 (3), Autosomal recessive; Ectodermal dysplasia 11A, hypohidrotic/hair/tooth type, autosomal dominant, 614940 (3), Autosomal dominant	9	2:7; 5:5; 6:1; 7:3; 9:1; 16:1; 31:13; 32:4; 43:4;
SLC44A5	ENSG00000137968	38	9.1	1	75667816	76076801	-	8	2:5; 5:2; 6:3; 7:3; 31:14; 32:5; 39:1; 43:5;
PEX5L	ENSG00000114757	38	9.1	3	179512746	179754841	-	7	2:4; 5:1; 6:1; 7:2; 31:15; 32:11; 43:4;
PCDHA9	ENSG00000204961	38	9.1	5	140227048	140391929	-	12	2:4; 5:2; 9:1; 10:1; 13:1; 17:1; 18:1; 30:1; 31:11; 32:8; 43:6; 44:1;
PCDHA8	ENSG00000204962	38	9.1	5	140220907	140391929	-	12	2:4; 5:2; 9:1; 10:1; 13:1; 17:1; 18:1; 30:1; 31:11; 32:8; 43:6; 44:1;
PCDHA7	ENSG00000204963	38	9.1	5	140213969	140391929	-	12	2:4; 5:2; 9:1; 10:1; 13:1; 17:1; 18:1; 30:1; 31:11; 32:8; 43:6; 44:1;
PCDHA6	ENSG00000081842	38	9.1	5	140207563	140391929	-	12	2:4; 5:2; 9:1; 10:1; 13:1; 17:1; 18:1; 30:1; 31:11; 32:8; 43:6; 44:1;
PCDHA10	ENSG00000250120	38	9.1	5	140235595	140391929	-	12	2:4; 5:2; 9:1; 10:1; 13:1; 17:1; 18:1; 30:1; 31:11; 32:8; 43:6; 44:1;
MSH3	ENSG00000113318	38	9.1	5	79950467	80172279	Familial adenomatous polyposis 4, 617100 (3), Autosomal recessive; Endometrial carcinoma, somatic, 608089 (3)	12	2:3; 5:1; 6:2; 7:3; 10:1; 17:3; 29:1; 31:12; 32:8; 33:1; 39:1; 43:2;
LRRC4C	ENSG00000148948	38	9.1	11	40135753	41481323	-	11	2:6; 4:1; 5:3; 6:4; 7:3; 17:1; 30:2; 31:8; 32:7; 43:2; 44:1;
FSTL4	ENSG00000053108	38	9.1	5	132532147	132948255	-	9	2:5; 5:17; 6:5; 13:1; 17:4; 31:3; 32:1; 35:1; 43:1;
EYS	ENSG00000188107	38	9.1	6	64429876	66417118	Retinitis pigmentosa 25, 602772 (3), Autosomal recessive	9	2:6; 5:3; 6:2; 7:3; 17:2; 18:1; 31:10; 32:7; 43:4;
DNAH8	ENSG00000124721	38	9.1	6	38683117	38998301	Spermatogenic failure 46, 619095 (3), Autosomal recessive	10	2:6; 5:2; 6:1; 7:4; 10:1; 17:1; 31:12; 32:5; 39:1; 43:5;
C4orf22	ENSG00000197826	38	9.1	4	81256874	81884910	-	9	2:8; 5:2; 6:1; 7:3; 10:1; 17:1; 31:10; 32:7; 43:5;
ZNF623	ENSG00000183309	37	8.9	8	144718183	144735900	-	8	2:9; 5:2; 6:1; 7:3; 17:1; 31:10; 32:7; 43:4;
SF3A1	ENSG00000099995	37	8.9	22	30727977	30752936	-	7	2:1; 5:15; 6:3; 7:4; 16:1; 17:2; 31:11;
SAP130	ENSG00000136715	37	8.9	2	128698791	128785694	-	10	4:1; 5:1; 6:3; 7:3; 10:1; 17:2; 30:1; 31:11; 32:11; 43:3;
WDFY4	ENSG00000128815	36	8.6	10	49892921	50191001	-	11	2:3; 5:8; 6:3; 7:3; 13:1; 17:1; 29:1; 30:1; 31:8; 32:4; 43:3;
SGCZ	ENSG00000185053	36	8.6	8	13947373	15095848	-	9	2:5; 5:1; 6:2; 7:3; 13:1; 29:1; 31:11; 32:8; 43:4;
GABRR1	ENSG00000146276	36	8.6	6	89887220	89940997	-	11	2:4; 5:3; 6:2; 7:2; 13:1; 17:2; 31:12; 32:7; 33:1; 34:1; 43:1;
ADH4	ENSG00000198099	36	8.6	4	100044808	100078949	-	8	2:6; 5:3; 6:3; 7:3; 30:1; 31:12; 32:4; 43:4;
SPOCK3	ENSG00000196104	35	8.4	4	167654535	168155947	-	9	2:7; 5:2; 6:1; 7:3; 30:1; 31:11; 32:5; 39:1; 43:4;
PAPPA2	ENSG00000116183	35	8.4	1	176432307	176814735	Short stature, Dauber-Argente type, 619489 (3), Autosomal recessive	7	2:6; 5:3; 6:1; 7:3; 31:14; 32:4; 43:4;
KRBOX1	ENSG00000273291	35	8.4	3	42850938	43097363	-	8	2:7; 5:2; 6:4; 7:3; 17:1; 31:8; 32:7; 43:3;
FAM198A	ENSG00000144649	35	8.4	3	43020759	43101703	-	8	2:7; 5:2; 6:4; 7:3; 17:1; 31:8; 32:7; 43:3;
CAST	ENSG00000153113	35	8.4	5	95860971	96115299	Peeling skin with leukonychia, acral punctate keratoses, cheilitis, and knuckle pads, 616295 (3), Autosomal recessive	9	2:7; 5:2; 6:2; 7:3; 8:1; 31:13; 32:3; 33:1; 43:3;
ARHGAP19-SLIT1	ENSG00000269891	35	8.4	10	98757795	99052413	-	7	2:7; 5:3; 6:1; 7:3; 31:13; 32:4; 43:4;
ARHGAP19	ENSG00000213390	35	8.4	10	98978996	99052413	-	7	2:7; 5:3; 6:1; 7:3; 31:13; 32:4; 43:4;
SH3RF1	ENSG00000154447	34	8.2	4	170015407	170192256	-	10	2:3; 6:2; 7:2; 8:1; 10:3; 17:2; 31:14; 32:3; 33:1; 43:3;
NRG1	ENSG00000157168	34	8.2	8	31496902	32622548	{?Schizophrenia, susceptibility to}, 603013 (1)	8	2:7; 5:1; 6:1; 7:3; 29:1; 31:10; 32:6; 43:5;
MSH2	ENSG00000095002	34	8.2	2	47630108	47789450	Muir-Torre syndrome, 158320 (3), Autosomal dominant; Colorectal cancer, hereditary nonpolyposis, type 1, 120435 (3), Autosomal dominant; Mismatch repair cancer syndrome 2, 619096 (3), Autosomal recessive	9	2:1; 4:1; 6:2; 13:2; 17:1; 30:1; 31:12; 32:13; 44:1;
GALNTL6	ENSG00000174473	34	8.2	4	172733405	173962710	-	7	2:6; 5:2; 6:1; 7:3; 31:14; 32:4; 43:4;
ERICH1	ENSG00000104714	34	8.2	8	564746	688106	-	9	2:6; 5:2; 6:1; 7:3; 17:1; 18:1; 31:12; 32:4; 43:4;
DNAH14	ENSG00000185842	34	8.2	1	225083964	225586996	-	12	2:4; 5:2; 6:2; 7:3; 10:1; 17:4; 26:1; 30:1; 31:6; 32:7; 43:2; 44:1;
DENND1B	ENSG00000213047	34	8.2	1	197473878	197744826	-	7	2:6; 5:3; 6:1; 7:3; 31:13; 32:4; 43:4;
CLIC4	ENSG00000169504	34	8.2	1	25071848	25170815	-	7	2:6; 5:3; 6:1; 7:3; 31:13; 32:4; 43:4;
RPIA	ENSG00000153574	33	7.9	2	88991162	89050452	Ribose 5-phosphate isomerase deficiency, 608611 (3), Autosomal recessive	7	2:5; 5:6; 6:1; 7:3; 31:11; 32:3; 43:4;
NRG3	ENSG00000185737	33	7.9	10	83635070	84746935	-	8	2:4; 5:2; 6:1; 7:3; 17:1; 31:12; 32:5; 43:5;
KCNJ15	ENSG00000157551	33	7.9	21	39529128	39679279	-	7	2:6; 5:2; 6:2; 7:3; 31:10; 32:5; 43:5;
HIGD1A	ENSG00000181061	33	7.9	3	42798669	42846023	-	7	2:6; 5:3; 6:1; 7:3; 31:12; 32:4; 43:4;
XKR4	ENSG00000206579	32	7.7	8	56014949	56454613	-	11	2:5; 5:2; 6:3; 7:2; 9:1; 10:1; 17:1; 29:1; 31:10; 32:2; 43:4;
SLC4A10	ENSG00000144290	32	7.7	2	162280843	162841792	-	7	2:6; 5:2; 6:1; 7:3; 31:14; 32:3; 43:3;
PPP1R1C	ENSG00000150722	32	7.7	2	182818968	182996125	-	11	2:4; 5:2; 6:2; 7:1; 17:1; 18:1; 29:1; 31:12; 32:6; 33:1; 43:1;
OSBPL10	ENSG00000144645	32	7.7	3	31699382	32119072	-	7	2:5; 5:4; 6:1; 7:3; 31:13; 32:2; 43:4;
MEF2C	ENSG00000081189	32	7.7	5	88013975	88199922	Chromosome 5q14.3 deletion syndrome, 613443 (4), Autosomal dominant; Neurodevelopmental disorder with hypotonia, stereotypic hand movements, and impaired language, 613443 (3), Autosomal dominant	9	2:5; 5:3; 6:2; 7:3; 9:1; 17:1; 31:9; 32:4; 43:4;
KCNB2	ENSG00000182674	32	7.7	8	73449626	73850584	-	7	2:6; 5:2; 6:1; 7:3; 31:12; 32:4; 43:4;
FAM81A	ENSG00000157470	32	7.7	15	59664892	59815748	-	7	2:9; 5:2; 6:1; 7:3; 31:11; 32:4; 43:2;
DEC1	ENSG00000173077	32	7.7	9	117904097	118164923	-	8	2:4; 5:3; 6:2; 7:3; 31:11; 32:3; 34:1; 43:5;
ZNF665	ENSG00000197497	31	7.4	19	53662466	53696639	-	7	2:6; 5:2; 6:1; 7:3; 31:11; 32:4; 43:4;
SUMF1	ENSG00000144455	31	7.4	3	3742498	4508965	Multiple sulfatase deficiency, 272200 (3), Autosomal recessive	7	2:6; 5:2; 6:1; 7:3; 31:11; 32:4; 43:4;
PSD3	ENSG00000156011	31	7.4	8	18384811	18942240	-	7	2:6; 5:2; 6:1; 7:3; 31:11; 32:4; 43:4;
MAD1L1	ENSG00000002822	31	7.4	7	1855429	2272878	Prostate cancer, somatic, 176807 (3); Lymphoma, somatic (3)	10	2:1; 4:2; 6:1; 7:4; 10:2; 17:1; 31:8; 32:8; 43:3; 44:1;
LPP	ENSG00000145012	31	7.4	3	187871072	188608460	Lipoma (3); Leukemia, acute myeloid, 601626 (3), Autosomal dominant, Somatic mutation	9	2:6; 5:1; 6:1; 7:3; 13:1; 17:1; 31:8; 32:7; 43:3;
KLHDC1	ENSG00000197776	31	7.4	14	50159823	50219870	-	7	2:5; 5:1; 6:2; 7:3; 31:11; 32:5; 43:4;
GRIN3A	ENSG00000198785	31	7.4	9	104331635	104500862	-	7	2:5; 5:2; 6:1; 7:3; 31:10; 32:5; 43:5;
FAM65B	ENSG00000111913	31	7.4	6	24797601	25042238	Deafness, autosomal dominant 21, 607017 (3), Autosomal dominant; ?Deafness, autosomal recessive 104, 616515 (3), Autosomal recessive	8	2:5; 5:2; 6:1; 7:3; 17:1; 31:12; 32:3; 43:4;
ERAP2	ENSG00000164308	31	7.4	5	96211643	96255420	-	5	2:1; 5:4; 7:3; 31:22; 32:1;
CTD-2260A17.2	ENSG00000247121	31	7.4	5	96149731	96271513	-	5	2:1; 5:4; 7:3; 31:22; 32:1;
SPATA18	ENSG00000163071	30	7.2	4	52917497	52963458	-	10	5:1; 6:5; 7:3; 10:1; 17:2; 18:1; 31:7; 32:7; 39:1; 43:2;
FRAS1	ENSG00000138759	30	7.2	4	78978724	79465423	Fraser syndrome 1, 219000 (3), Autosomal recessive	9	2:5; 5:2; 6:1; 7:3; 16:1; 17:1; 31:11; 32:4; 43:2;
FAM110B	ENSG00000169122	30	7.2	8	58907068	59116838	-	8	2:5; 5:2; 6:2; 7:3; 31:10; 32:5; 43:2; 44:1;
CNTNAP5	ENSG00000155052	30	7.2	2	124782864	125672864	-	10	2:3; 5:1; 6:3; 17:2; 18:1; 30:1; 31:7; 32:6; 39:1; 43:5;
BVES	ENSG00000112276	30	7.2	6	105544697	105585049	Muscular dystrophy, limb-girdle, autosomal recessive 25, 616812 (3), Autosomal recessive	9	2:3; 5:1; 6:2; 7:3; 10:2; 17:1; 31:10; 32:5; 43:3;
ZNF534	ENSG00000198633	29	7	19	52932440	52955568	-	12	2:1; 6:2; 7:3; 10:2; 17:1; 29:1; 30:1; 31:9; 32:4; 33:1; 39:2; 43:2;
TNPO1	ENSG00000083312	29	7	5	72112139	72212560	-	6	2:1; 5:10; 6:2; 17:5; 30:1; 31:10;
SLC12A8	ENSG00000221955	29	7	3	124801480	124998021	-	7	2:6; 5:2; 6:1; 7:3; 31:12; 32:4; 43:1;
PIAS1	ENSG00000033800	29	7	15	68346517	68483096	-	7	2:5; 5:2; 6:1; 7:3; 31:10; 32:4; 43:4;
PCMTD2	ENSG00000203880	29	7	20	62887094	62926855	-	6	5:3; 6:4; 7:1; 17:3; 31:17; 35:1;
LPA	ENSG00000198670	29	7	6	160952515	161087407	[LPA deficiency, congenital], 618807 (3), Autosomal dominant; {Coronary artery disease, susceptibility to}, 618807 (3), Autosomal dominant	9	2:1; 6:3; 17:2; 18:2; 30:2; 31:11; 32:6; 39:1; 43:1;
LCN8	ENSG00000204001	29	7	9	139648838	139652678	-	5	5:15; 6:4; 13:1; 16:1; 17:8;
FAM129A	ENSG00000135842	29	7	1	184759858	184943682	-	7	2:5; 5:3; 6:1; 7:3; 31:10; 32:3; 43:4;
ERG	ENSG00000157554	29	7	21	39751949	40033704	-	10	2:3; 5:1; 6:1; 7:3; 10:1; 17:1; 31:8; 32:8; 43:2; 44:1;
CSMD1	ENSG00000183117	29	7	8	2792875	4852494	-	8	2:5; 5:1; 6:1; 7:3; 30:1; 31:10; 32:4; 43:4;
TFAP2E	ENSG00000116819	28	6.7	1	36038971	36060929	-	8	2:2; 5:2; 6:3; 8:1; 17:2; 31:8; 32:6; 43:4;
SEMA3A	ENSG00000075213	28	6.7	7	83585093	84122040	{Hypogonadotropic hypogonadism 16 with or without anosmia}, 614897 (3), Autosomal dominant	7	2:3; 6:1; 7:3; 30:1; 31:12; 32:5; 43:3;
RORA	ENSG00000069667	28	6.7	15	60780483	61521518	Intellectual developmental disorder with or without epilepsy or cerebellar ataxia, 618060 (3), Autosomal dominant	9	5:11; 6:2; 7:2; 13:1; 17:1; 18:1; 30:1; 31:8; 43:1;
NVL	ENSG00000143748	28	6.7	1	224415036	224518089	-	10	2:2; 4:1; 5:2; 6:2; 7:2; 10:1; 17:4; 31:5; 32:7; 43:2;
NF1	ENSG00000196712	28	6.7	17	29421945	29709134	Watson syndrome, 193520 (3), Autosomal dominant; Leukemia, juvenile myelomonocytic, 607785 (3), Autosomal dominant, Somatic mutation; Neurofibromatosis, familial spinal, 162210 (3), Autosomal dominant; Neurofibromatosis, type 1, 162200 (3), Autosomal dominant; Neurofibromatosis-Noonan syndrome, 601321 (3), Autosomal dominant	9	2:5; 6:1; 7:3; 8:1; 10:1; 30:1; 31:9; 32:6; 44:1;
MITF	ENSG00000187098	28	6.7	3	69788586	70017488	Waardenburg syndrome, type 2A, 193510 (3), Autosomal dominant; {Melanoma, cutaneous malignant, susceptibility to, 8}, 614456 (3); Tietz albinism-deafness syndrome, 103500 (3), Autosomal dominant; Waardenburg syndrome/ocular albinism, digenic, 103470 (3); COMMAD syndrome, 617306 (3), Autosomal recessive	8	2:1; 5:4; 6:4; 7:3; 16:1; 17:2; 31:12; 32:1;
MAST2	ENSG00000086015	28	6.7	1	46252659	46501796	-	6	2:4; 5:6; 7:3; 31:10; 32:3; 43:2;
LGI1	ENSG00000108231	28	6.7	10	95517566	95557916	Epilepsy, familial temporal lobe, 1, 600512 (3), Autosomal dominant	7	2:4; 5:2; 6:1; 7:2; 31:11; 32:4; 43:4;
KLHL3	ENSG00000146021	28	6.7	5	136953189	137071779	Pseudohypoaldosteronism, type IID, 614495 (3), Autosomal dominant, Autosomal recessive	7	2:4; 5:3; 6:1; 7:3; 31:10; 32:4; 43:3;
GGA2	ENSG00000103365	28	6.7	16	23474863	23533316	-	8	2:4; 5:7; 6:2; 7:3; 17:1; 31:2; 32:4; 43:5;
CCSER1	ENSG00000184305	28	6.7	4	91048686	92523064	-	7	2:5; 5:2; 6:1; 7:3; 31:10; 32:4; 43:3;
C2orf73	ENSG00000177994	28	6.7	2	54557171	54610879	-	7	2:6; 5:2; 6:1; 7:3; 31:8; 32:4; 43:4;
ASIP	ENSG00000101440	28	6.7	20	32782375	32857150	[Skin/hair/eye pigmentation 9, brown/nonbrown eyes], 611742 (3); [Skin/hair/eye pigmentation 9, dark/light hair], 611742 (3)	6	2:5; 5:2; 7:3; 31:11; 32:4; 43:3;
ANTXR2	ENSG00000163297	28	6.7	4	80822303	81046608	Hyaline fibromatosis syndrome, 228600 (3), Autosomal recessive	7	2:6; 5:2; 6:1; 7:3; 31:11; 32:3; 43:2;
ADAMTSL2	ENSG00000197859	28	6.7	9	136397286	136440641	Geleophysic dysplasia 1, 231050 (3), Autosomal recessive	7	2:6; 5:2; 6:2; 7:3; 31:8; 32:4; 43:3;
ZNF512B	ENSG00000196700	27	6.5	20	62588055	62680113	-	6	2:1; 5:9; 6:3; 7:1; 17:2; 31:11;
SSBP2	ENSG00000145687	27	6.5	5	80708840	81047616	-	7	2:5; 7:3; 18:1; 31:7; 32:8; 39:1; 43:2;
PPP2R5A	ENSG00000066027	27	6.5	1	212458879	212535200	-	7	2:4; 5:2; 6:1; 7:3; 31:11; 32:3; 43:3;
PLIN4	ENSG00000167676	27	6.5	19	4502204	4517716	-	7	5:15; 6:3; 7:1; 17:1; 30:1; 31:5; 35:1;
CREG2	ENSG00000175874	27	6.5	2	101962013	102004057	-	8	2:3; 5:2; 6:2; 7:3; 31:12; 32:1; 33:1; 43:3;
C10orf11	ENSG00000148655	27	6.5	10	77360998	78319925	Albinism, oculocutaneous, type VII, 615179 (3), Autosomal recessive	7	2:4; 5:2; 6:1; 7:3; 31:10; 32:4; 43:3;
ANKRD33B	ENSG00000164236	27	6.5	5	10564442	10650308	-	6	2:5; 6:3; 7:3; 31:8; 32:4; 43:4;
ZNF385D	ENSG00000151789	26	6.2	3	21459915	22414812	-	7	2:5; 5:1; 6:1; 7:3; 31:8; 32:4; 43:4;
TJP2	ENSG00000119139	26	6.2	9	71736209	71870124	Hypercholanemia, familial 1, 607748 (3), Autosomal recessive; Cholestasis, progressive familial intrahepatic 4, 615878 (3), Autosomal recessive	7	2:4; 5:2; 6:1; 7:3; 31:10; 32:4; 43:2;
TAB2	ENSG00000055208	26	6.2	6	149539777	149732749	-	10	2:4; 6:1; 7:2; 9:1; 17:1; 26:1; 31:6; 32:6; 39:1; 43:3;
RNF144B	ENSG00000137393	26	6.2	6	18368779	18469105	-	7	2:5; 6:1; 7:2; 17:1; 31:10; 32:4; 43:3;
OPRM1	ENSG00000112038	26	6.2	6	154331631	154568001	-	7	2:5; 5:2; 6:1; 7:4; 31:8; 32:5; 43:1;
NXN	ENSG00000167693	26	6.2	17	702553	883010	Robinow syndrome, autosomal recessive 2, 618529 (3), Autosomal recessive	7	2:4; 5:1; 6:1; 7:4; 31:8; 32:3; 43:5;
NKAIN2	ENSG00000188580	26	6.2	6	124125286	125146803	-	8	2:3; 5:3; 6:2; 7:3; 30:1; 31:11; 32:2; 33:1;
KIF16B	ENSG00000089177	26	6.2	20	16252749	16554078	-	14	2:1; 5:3; 6:1; 8:1; 10:1; 13:1; 18:2; 30:2; 31:3; 32:5; 33:1; 39:1; 43:3; 44:1;
INADL	ENSG00000132849	26	6.2	1	62208149	62629592	-	6	2:4; 5:2; 7:3; 31:11; 32:4; 43:2;
HIP1	ENSG00000127946	26	6.2	7	75162621	75368280	-	14	2:2; 5:1; 6:3; 7:3; 9:1; 10:1; 13:1; 17:1; 30:1; 31:3; 32:5; 33:2; 43:1; 44:1;
GRM8	ENSG00000179603	26	6.2	7	126078652	126893348	-	11	2:2; 5:1; 6:2; 7:3; 8:1; 10:1; 17:1; 31:5; 32:4; 43:5; 44:1;
GNGT1	ENSG00000127928	26	6.2	7	93220885	93540577	-	7	2:5; 5:2; 6:1; 7:3; 31:9; 32:3; 43:3;
GCSH	ENSG00000140905	26	6.2	16	81115566	81130008	?Glycine encephalopathy, 605899 (3), Autosomal recessive	8	2:4; 5:1; 6:1; 7:3; 10:1; 31:8; 32:5; 43:3;
FKBP5	ENSG00000096060	26	6.2	6	35541362	35696360	{Major depressive disorder and accelerated response to antidepressant drug treatment}, 608516 (3)	8	2:4; 5:1; 6:1; 7:3; 17:1; 31:10; 32:3; 43:3;
EPHX1	ENSG00000143819	26	6.2	1	225997794	226033260	-	9	2:4; 5:2; 6:3; 7:1; 10:1; 17:4; 31:5; 32:4; 43:2;
DOCK7	ENSG00000116641	26	6.2	1	62920399	63153969	Developmental and epileptic encephalopathy 23, 615859 (3), Autosomal recessive	7	2:3; 5:3; 6:1; 7:3; 31:10; 32:3; 43:3;
ASCC2	ENSG00000100325	26	6.2	22	30184597	30234271	-	9	2:3; 7:2; 10:2; 18:1; 26:1; 29:1; 31:11; 32:4; 43:1;
ALPK1	ENSG00000073331	26	6.2	4	113206665	113363776	ROSAH syndrome, 614979 (3), Autosomal dominant	4	5:13; 7:3; 17:3; 31:7;
ZBTB20	ENSG00000181722	25	6	3	114056941	114866118	Primrose syndrome, 259050 (3), Autosomal dominant	7	2:4; 7:3; 10:1; 31:8; 32:4; 43:4; 44:1;
SNRNP27	ENSG00000124380	25	6	2	70120692	70132707	-	7	2:4; 5:1; 6:2; 7:3; 31:11; 32:2; 43:2;
SBK2	ENSG00000187550	25	6	19	56041100	56048456	-	9	2:2; 5:2; 7:3; 17:3; 18:1; 29:1; 31:8; 32:4; 43:1;
RGS7	ENSG00000182901	25	6	1	240931554	241520530	-	7	2:5; 5:2; 6:1; 7:3; 31:9; 32:3; 43:2;
PXDN	ENSG00000130508	25	6	2	1635659	1748624	Anterior segment dysgenesis 7, with sclerocornea, 269400 (3), Autosomal recessive	9	2:1; 5:6; 6:1; 7:3; 17:1; 30:1; 31:7; 32:4; 43:1;
PWWP2B	ENSG00000171813	25	6	10	134210672	134231367	-	9	5:2; 6:2; 8:1; 9:1; 10:2; 30:1; 31:8; 32:6; 43:2;
OR2W3	ENSG00000238243	25	6	1	248031277	248060449	-	7	2:5; 5:1; 6:1; 7:3; 31:9; 32:2; 43:4;
NEDD4L	ENSG00000049759	25	6	18	55711599	56068772	Periventricular nodular heterotopia 7, 617201 (3), Autosomal dominant	8	2:3; 5:1; 6:2; 7:1; 31:11; 32:5; 34:1; 43:1;
MYCT1	ENSG00000120279	25	6	6	153019030	153045702	-	7	2:5; 5:1; 6:1; 7:3; 31:8; 32:4; 43:3;
MXD1	ENSG00000059728	25	6	2	70124820	70170077	-	7	2:4; 5:1; 6:2; 7:3; 31:11; 32:2; 43:2;
HS3ST2	ENSG00000122254	25	6	16	22825498	22927659	-	12	2:2; 7:1; 10:1; 17:1; 18:1; 29:1; 31:7; 32:4; 33:1; 36:1; 39:1; 43:4;
DOCK5	ENSG00000147459	25	6	8	25042238	25275598	-	7	2:3; 5:2; 6:1; 7:3; 31:8; 32:4; 43:4;
DNAH6	ENSG00000115423	25	6	2	84743579	85046713	-	7	2:5; 5:1; 6:1; 7:3; 31:10; 32:1; 43:4;
CD58	ENSG00000116815	25	6	1	117057157	117113661	-	5	5:12; 6:2; 17:1; 31:9; 43:1;
CALCRL	ENSG00000064989	25	6	2	188207856	188313187	?Lymphatic malformation 8, 618773 (3), Autosomal recessive	7	2:4; 6:1; 7:3; 31:7; 32:6; 43:2; 44:2;
BANK1	ENSG00000153064	25	6	4	102332443	102995969	-	9	2:1; 5:3; 6:1; 7:2; 18:1; 31:8; 32:6; 33:1; 43:2;
XKR9	ENSG00000221947	24	5.8	8	71581600	71702606	-	7	2:5; 5:2; 6:1; 7:2; 31:6; 32:4; 43:4;
TULP4	ENSG00000130338	24	5.8	6	158733692	158932860	-	8	2:3; 5:2; 6:1; 7:2; 17:1; 31:11; 32:2; 43:2;
SP100	ENSG00000067066	24	5.8	2	231280657	231408805	-	8	2:4; 6:1; 7:3; 9:2; 31:7; 32:5; 34:1; 43:1;
SLK	ENSG00000065613	24	5.8	10	105726959	105788991	-	6	2:1; 5:4; 6:1; 7:2; 31:14; 32:2;
RPSAP58	ENSG00000205246	24	5.8	19	23945807	24010937	-	7	2:3; 5:2; 6:1; 7:3; 31:8; 32:5; 43:2;
PCDP1	ENSG00000163075	24	5.8	2	120302008	120419827	-	6	2:5; 5:2; 7:3; 31:9; 32:3; 43:2;
MAP3K7	ENSG00000135341	24	5.8	6	91223292	91296764	Frontometaphyseal dysplasia 2, 617137 (3), Autosomal dominant; Cardiospondylocarpofacial syndrome, 157800 (3), Autosomal dominant	8	2:1; 6:2; 7:3; 17:2; 31:7; 32:4; 43:4; 44:1;
KCNIP4	ENSG00000185774	24	5.8	4	20730239	21950422	-	8	2:3; 5:1; 6:2; 7:3; 31:9; 32:3; 33:1; 43:2;
IQCJ-SCHIP1	ENSG00000250588	24	5.8	3	158680024	159615155	-	9	2:3; 5:3; 6:1; 7:3; 17:2; 30:1; 31:7; 32:2; 43:2;
FBXL7	ENSG00000183580	24	5.8	5	15500305	15939900	-	11	2:3; 4:1; 5:2; 10:1; 17:2; 29:2; 31:6; 32:3; 34:1; 36:1; 43:2;
EXOC4	ENSG00000131558	24	5.8	7	132937829	133751342	-	6	2:4; 6:1; 7:3; 31:10; 32:3; 43:3;
ESRRB	ENSG00000119715	24	5.8	14	76776957	76968178	Deafness, autosomal recessive 35, 608565 (3), Autosomal recessive	7	2:5; 6:1; 7:3; 8:1; 31:7; 32:5; 43:2;
DPP6	ENSG00000130226	24	5.8	7	153584182	154685995	Intellectual developmental disorder, autosomal dominant 33, 616311 (3); {Ventricular fibrillation, paroxysmal familial, 2}, 612956 (3), Autosomal dominant	8	2:5; 5:1; 6:1; 7:1; 30:1; 31:8; 32:3; 43:4;
DLEU1	ENSG00000176124	24	5.8	13	50656307	51297372	-	7	2:5; 5:1; 6:1; 7:3; 31:9; 32:2; 43:3;
DHX57	ENSG00000163214	24	5.8	2	39024871	39103075	-	6	2:7; 5:1; 7:3; 31:6; 32:5; 43:2;
CTNND2	ENSG00000169862	24	5.8	5	10971952	11904155	-	8	2:2; 6:1; 7:3; 10:1; 18:1; 31:9; 32:4; 43:3;
COX7A2	ENSG00000112695	24	5.8	6	75947391	75960039	-	10	2:3; 4:1; 5:2; 6:1; 7:3; 17:2; 31:7; 32:3; 43:1; 44:1;
CDC42BPA	ENSG00000143776	24	5.8	1	227177566	227506175	-	9	2:4; 5:2; 6:2; 7:2; 10:1; 17:4; 31:3; 32:5; 43:1;
TRIM33	ENSG00000197323	23	5.5	1	114935399	115053781	-	8	2:1; 5:2; 6:2; 7:2; 9:1; 30:1; 31:10; 32:4;
SOX6	ENSG00000110693	23	5.5	11	15987995	16761138	Tolchin-Le Caignec syndrome, 618971 (3), Autosomal dominant	7	2:5; 5:2; 6:1; 7:3; 31:9; 32:2; 43:1;
NOS1AP	ENSG00000198929	23	5.5	1	162039564	162353321	Nephrotic syndrome, type 22, 619155 (3), Autosomal recessive	7	2:4; 5:2; 7:3; 17:1; 31:8; 32:3; 43:2;
MGAT5	ENSG00000152127	23	5.5	2	134877554	135212192	-	7	2:4; 5:3; 6:1; 7:3; 31:7; 32:3; 43:2;
KCNMB2	ENSG00000197584	23	5.5	3	177990720	178562217	-	6	2:3; 5:2; 7:3; 31:8; 32:5; 43:2;
GIGYF2	ENSG00000204120	23	5.5	2	233562009	233725285	{Parkinson disease 11}, 607688 (3)	8	2:2; 6:1; 7:3; 29:2; 31:7; 32:3; 43:4; 44:1;
FAM160A1	ENSG00000164142	23	5.5	4	152330368	152584784	-	7	2:6; 5:2; 6:1; 7:1; 31:7; 32:3; 43:3;
ENAH	ENSG00000154380	23	5.5	1	225674537	225840844	-	9	2:3; 5:2; 6:2; 7:2; 10:1; 17:4; 31:3; 32:5; 43:1;
COL3A1	ENSG00000168542	23	5.5	2	189839046	189877472	Ehlers-Danlos syndrome, vascular type, 130050 (3), Autosomal dominant; Polymicrogyria with or without vascular-type EDS, 618343 (3), Autosomal recessive	7	2:1; 7:2; 17:2; 29:1; 31:12; 32:3; 43:2;
COG4	ENSG00000103051	23	5.5	16	70514471	70557468	Congenital disorder of glycosylation, type IIj, 613489 (3), Autosomal recessive; Saul-Wilson syndrome, 618150 (3), Autosomal dominant	6	5:13; 6:1; 7:3; 16:1; 17:2; 31:3;
ARHGAP24	ENSG00000138639	23	5.5	4	86396267	86923823	-	7	2:5; 5:1; 7:3; 30:1; 31:9; 32:2; 43:2;
ACBD6	ENSG00000135847	23	5.5	1	180244515	180472089	-	7	2:3; 5:3; 7:3; 31:9; 32:3; 39:1; 43:1;
TRPM3	ENSG00000083067	22	5.3	9	73143979	74061820	-	9	2:4; 5:2; 6:1; 7:3; 10:1; 31:5; 32:4; 43:1; 44:1;
SPATA13	ENSG00000182957	22	5.3	13	24553944	24881212	-	9	2:2; 6:1; 7:3; 18:1; 26:1; 29:1; 31:7; 32:3; 43:3;
SMG1	ENSG00000157106	22	5.3	16	18816175	18937776	-	7	2:5; 5:3; 6:1; 7:2; 31:7; 32:3; 43:1;
SH3D19	ENSG00000109686	22	5.3	4	152023903	152246784	-	3	5:12; 6:1; 31:9;
SFRP4	ENSG00000106483	22	5.3	7	37945543	38065297	Pyle disease, 265900 (3), Autosomal recessive	8	2:3; 5:2; 6:2; 7:3; 17:1; 31:3; 32:5; 43:3;
RP11-307N16.6	ENSG00000273167	22	5.3	13	24553839	24895169	-	9	2:2; 6:1; 7:3; 18:1; 26:1; 29:1; 31:7; 32:3; 43:3;
PRSS48	ENSG00000189099	22	5.3	4	152198323	152212605	-	3	5:12; 6:1; 31:9;
PRSS38	ENSG00000185888	22	5.3	1	228003394	228034171	-	9	2:3; 5:2; 6:1; 7:3; 10:1; 17:1; 31:5; 32:3; 43:3;
PRPSAP2	ENSG00000141127	22	5.3	17	18743398	18834581	-	7	2:2; 5:2; 6:1; 7:3; 31:8; 32:3; 43:3;
OXR1	ENSG00000164830	22	5.3	8	107282473	107764922	Cerebellar hypoplasia/atrophy, epilepsy, and global developmental delay, 213000 (3), Autosomal recessive	7	2:3; 5:2; 6:1; 7:3; 31:7; 32:5; 43:1;
OSBPL1A	ENSG00000141447	22	5.3	18	21742008	21977844	-	7	2:3; 5:2; 6:1; 7:3; 31:8; 32:2; 43:3;
NSMCE2	ENSG00000156831	22	5.3	8	126103921	126379362	Seckel syndrome 10, 617253 (3), Autosomal recessive	7	2:2; 6:1; 7:3; 18:1; 31:5; 32:7; 43:3;
MSI2	ENSG00000153944	22	5.3	17	55333212	55762046	-	6	2:5; 5:1; 7:2; 31:9; 32:2; 43:3;
MPP4	ENSG00000082126	22	5.3	2	202509593	202563417	-	9	2:2; 5:2; 6:1; 7:2; 17:3; 29:1; 31:8; 32:2; 43:1;
LSAMP	ENSG00000185565	22	5.3	3	115521235	117716095	-	8	2:2; 5:1; 6:1; 7:3; 17:1; 31:8; 32:4; 43:2;
LHFP	ENSG00000183722	22	5.3	13	39917029	40177665	-	8	2:2; 6:2; 7:3; 18:1; 26:1; 29:1; 31:7; 32:5;
GMDS	ENSG00000112699	22	5.3	6	1624041	2245926	-	7	2:6; 5:1; 7:3; 17:1; 31:7; 32:1; 43:3;
FXN	ENSG00000165060	22	5.3	9	71650175	71715094	Friedreich ataxia with retained reflexes, 229300 (3), Autosomal recessive; Friedreich ataxia, 229300 (3), Autosomal recessive	8	2:3; 5:1; 6:3; 7:3; 17:1; 31:4; 32:3; 43:4;
FAT3	ENSG00000165323	22	5.3	11	92085262	92629618	-	8	2:2; 5:1; 6:2; 7:3; 10:1; 31:5; 32:6; 43:2;
ELMO1	ENSG00000155849	22	5.3	7	36893961	37488852	-	8	2:6; 5:1; 7:3; 17:1; 30:1; 31:7; 32:2; 43:1;
CPB1	ENSG00000153002	22	5.3	3	148508889	148577974	-	7	2:3; 5:2; 6:1; 7:3; 31:10; 32:2; 43:1;
CAMK1D	ENSG00000183049	22	5.3	10	12391481	12877545	-	7	2:3; 5:2; 6:1; 7:3; 31:6; 32:4; 43:3;
BACH1	ENSG00000156273	22	5.3	21	30566392	31003071	-	6	2:2; 5:1; 7:3; 31:9; 32:3; 43:4;
ACSM3	ENSG00000005187	22	5.3	16	20621565	20808903	{?Hypertension, essential} (1)	6	2:4; 7:3; 31:6; 32:5; 39:1; 43:3;
A2ML1	ENSG00000166535	22	5.3	12	8975068	9039597	{Otitis media, susceptibility to}, 166760 (3), Autosomal dominant	6	2:5; 6:1; 7:3; 31:8; 32:2; 43:3;
TDRD5	ENSG00000162782	21	5	1	179560748	179660407	-	6	2:3; 5:3; 7:2; 31:8; 32:3; 43:2;
SLC25A18	ENSG00000182902	21	5	22	18043139	18073760	-	8	2:2; 5:1; 6:1; 7:3; 10:1; 31:5; 32:5; 43:3;
SIRT3	ENSG00000142082	21	5	11	215458	236931	-	5	5:7; 6:4; 7:1; 17:2; 31:7;
SCML4	ENSG00000146285	21	5	6	108025308	108145521	-	7	2:3; 6:1; 7:3; 17:1; 31:5; 32:4; 43:4;
MACROD2	ENSG00000172264	21	5	20	13976015	16033842	-	8	2:2; 5:1; 6:2; 7:3; 10:1; 31:6; 32:4; 43:2;
LONP2	ENSG00000102910	21	5	16	48278207	48397033	-	7	2:4; 5:2; 6:1; 7:3; 31:5; 32:2; 43:4;
DISP1	ENSG00000154309	21	5	1	222988406	223179337	-	9	2:2; 5:2; 6:2; 7:2; 10:1; 17:4; 31:3; 32:4; 43:1;
COL24A1	ENSG00000171502	21	5	1	86194916	86622626	-	7	2:3; 5:3; 6:1; 7:3; 31:7; 32:3; 43:1;
CNTN5	ENSG00000149972	21	5	11	98891683	100229616	-	7	2:3; 5:2; 6:1; 7:3; 31:7; 32:3; 43:2;
CCDC171	ENSG00000164989	21	5	9	15552895	16061661	-	7	2:3; 5:1; 6:1; 7:3; 31:7; 32:4; 43:2;
CARD10	ENSG00000100065	21	5	22	37886400	37915549	?Immunodeficiency 89 and autoimmunity, 619632 (3), Autosomal recessive	5	5:6; 6:2; 7:2; 17:1; 31:10;
ADCK3	ENSG00000163050	21	5	1	227085237	227175246	Coenzyme Q10 deficiency, primary, 4, 612016 (3), Autosomal recessive	9	2:2; 5:2; 6:2; 7:1; 10:1; 17:4; 31:4; 32:4; 43:1;
ADAMTS17	ENSG00000140470	21	5	15	100511794	100882210	Weill-Marchesani 4 syndrome, recessive, 613195 (3), Autosomal recessive	8	2:2; 5:7; 6:1; 7:3; 17:1; 31:2; 32:4; 44:1;
ACOXL	ENSG00000153093	21	5	2	111490150	111875799	-	8	2:4; 7:2; 18:1; 29:1; 31:9; 33:1; 34:1; 43:2;
ACOT11	ENSG00000162390	21	5	1	55007930	55104865	-	7	2:3; 5:1; 6:1; 7:2; 31:8; 32:2; 43:4;
ABCC11	ENSG00000121270	21	5	16	48200821	48281479	[Axillary odor, variation in], 117800 (3), Autosomal dominant; [Earwax, wet/dry], 117800 (3), Autosomal dominant; [Colostrum secretion, variation in], 117800 (3), Autosomal dominant	7	2:4; 5:2; 6:1; 7:3; 31:5; 32:2; 43:4;
WDR26	ENSG00000162923	20	4.8	1	224572845	224624735	Skraban-Deardorff syndrome, 617616 (3), Autosomal dominant	9	2:2; 5:2; 6:2; 7:1; 10:1; 17:4; 31:3; 32:4; 43:1;
WDR25	ENSG00000176473	20	4.8	14	100842755	100996640	-	6	2:2; 5:1; 7:3; 31:7; 32:4; 43:3;
TXNRD3	ENSG00000197763	20	4.8	3	126290622	126373998	-	6	2:3; 5:3; 6:1; 7:3; 31:7; 43:3;
TSGA10	ENSG00000135951	20	4.8	2	99613724	99771427	?Spermatogenic failure 26, 617961 (3), Autosomal recessive	7	2:2; 5:1; 6:1; 7:2; 31:7; 32:5; 43:2;
TP53BP2	ENSG00000143514	20	4.8	1	223967601	224033674	-	9	2:2; 5:2; 6:2; 7:1; 10:1; 17:4; 31:3; 32:4; 43:1;
TMEM63A	ENSG00000196187	20	4.8	1	226033237	226070069	Leukodystrophy, hypomyelinating, 19, transient infantile, 618688 (3), Autosomal dominant	9	2:2; 5:2; 6:2; 7:1; 10:1; 17:4; 31:3; 32:4; 43:1;
TLR5	ENSG00000187554	20	4.8	1	223282748	223316624	{Melioidosis, susceptibility to}, 615557 (3), Autosomal dominant; {Systemic lupus erythematosus, susceptibility to, 1}, 601744 (3); {Systemic lupus erythematosus, resistance to}, 601744 (3); {Legionnaire disease, susceptibility to}, 608556 (3)	9	2:2; 5:2; 6:2; 7:1; 10:1; 17:4; 31:3; 32:4; 43:1;
TAF1A	ENSG00000143498	20	4.8	1	222731244	222763275	-	9	2:2; 5:2; 6:2; 7:1; 10:1; 17:4; 31:3; 32:4; 43:1;
SUSD4	ENSG00000143502	20	4.8	1	223394161	223537544	-	9	2:2; 5:2; 6:2; 7:1; 10:1; 17:4; 31:3; 32:4; 43:1;
SRP9	ENSG00000143742	20	4.8	1	225965531	225978168	-	9	2:2; 5:2; 6:2; 7:1; 10:1; 17:4; 31:3; 32:4; 43:1;
SNTG2	ENSG00000172554	20	4.8	2	946554	1371385	-	7	2:3; 5:2; 6:1; 7:3; 31:8; 32:1; 43:2;
SEMA6A	ENSG00000092421	20	4.8	5	115779312	115910630	-	8	2:4; 5:1; 6:1; 7:3; 31:5; 32:2; 39:1; 43:3;
SDE2	ENSG00000143751	20	4.8	1	226170403	226187032	-	9	2:2; 5:2; 6:2; 7:1; 10:1; 17:4; 31:3; 32:4; 43:1;
SAGE1	ENSG00000181433	20	4.8	X	134971374	134995220	-	3	5:7; 31:11; 32:2;
RPTOR	ENSG00000141564	20	4.8	17	78518619	78940171	-	7	2:2; 5:1; 6:1; 7:3; 31:8; 32:3; 43:2;
RPN1	ENSG00000163902	20	4.8	3	128338817	128399918	-	9	2:3; 4:1; 6:2; 7:1; 9:1; 17:2; 31:6; 32:3; 43:1;
RP4-559A3.7	ENSG00000255835	20	4.8	1	226074396	226111978	-	9	2:2; 5:2; 6:2; 7:1; 10:1; 17:4; 31:3; 32:4; 43:1;
PYCR2	ENSG00000143811	20	4.8	1	226107578	226111978	Leukodystrophy, hypomyelinating, 10, 616420 (3), Autosomal recessive	9	2:2; 5:2; 6:2; 7:1; 10:1; 17:4; 31:3; 32:4; 43:1;
PSEN2	ENSG00000143801	20	4.8	1	227057885	227083806	Alzheimer disease-4, 606889 (3), Autosomal dominant; Cardiomyopathy, dilated, 1V, 613697 (3), Autosomal dominant	9	2:2; 5:2; 6:2; 7:1; 10:1; 17:4; 31:3; 32:4; 43:1;
PLEKHA7	ENSG00000166689	20	4.8	11	16799842	17035990	-	7	2:3; 5:1; 6:1; 7:3; 31:8; 32:2; 43:2;
PARP1	ENSG00000143799	20	4.8	1	226548392	226595780	-	9	2:2; 5:2; 6:2; 7:1; 10:1; 17:4; 31:3; 32:4; 43:1;
NDST4	ENSG00000138653	20	4.8	4	115748919	116035032	-	7	2:1; 5:1; 6:1; 7:3; 31:5; 32:5; 43:4;
MIXL1	ENSG00000185155	20	4.8	1	226411319	226414755	-	9	2:2; 5:2; 6:2; 7:1; 10:1; 17:4; 31:3; 32:4; 43:1;
MIA3	ENSG00000154305	20	4.8	1	222791428	222841354	?Ondontochondrodysplasia 2 with hearing loss and diabetes, 619269 (3), Autosomal recessive	9	2:2; 5:2; 6:2; 7:1; 10:1; 17:4; 31:3; 32:4; 43:1;
LRP1B	ENSG00000168702	20	4.8	2	140988992	142889270	-	8	2:2; 5:1; 6:1; 7:3; 29:1; 31:5; 32:4; 43:3;
LIN9	ENSG00000183814	20	4.8	1	226418850	226497570	-	9	2:2; 5:2; 6:2; 7:1; 10:1; 17:4; 31:3; 32:4; 43:1;
LEFTY2	ENSG00000143768	20	4.8	1	226124298	226129189	-	9	2:2; 5:2; 6:2; 7:1; 10:1; 17:4; 31:3; 32:4; 43:1;
LEFTY1	ENSG00000243709	20	4.8	1	226073982	226099082	-	9	2:2; 5:2; 6:2; 7:1; 10:1; 17:4; 31:3; 32:4; 43:1;
LBR	ENSG00000143815	20	4.8	1	225589204	225616627	Pelger-Huet anomaly, 169400 (3), Autosomal dominant; ?Reynolds syndrome, 613471 (3), Autosomal dominant; Rhizomelic skeletal dysplasia with or without Pelger-Huet anomaly, 618019 (3), Autosomal recessive; Greenberg skeletal dysplasia, 215140 (3), Autosomal recessive	9	2:2; 5:2; 6:2; 7:1; 10:1; 17:4; 31:3; 32:4; 43:1;
ITPKB	ENSG00000143772	20	4.8	1	226819391	226927024	-	9	2:2; 5:2; 6:2; 7:1; 10:1; 17:4; 31:3; 32:4; 43:1;
HMGCLL1	ENSG00000146151	20	4.8	6	55299167	55444012	-	7	2:4; 5:1; 7:2; 17:2; 31:5; 32:4; 44:2;
HHIPL2	ENSG00000143512	20	4.8	1	222695602	222721445	-	9	2:2; 5:2; 6:2; 7:1; 10:1; 17:4; 31:3; 32:4; 43:1;
H3F3A	ENSG00000163041	20	4.8	1	226249552	226259702	Bryant-Li-Bhoj neurodevelopmental syndrome 1, 619720 (3), Autosomal dominant	9	2:2; 5:2; 6:2; 7:1; 10:1; 17:4; 31:3; 32:4; 43:1;
GPR149	ENSG00000174948	20	4.8	3	154055461	154147504	-	6	2:5; 5:1; 7:3; 31:7; 32:2; 43:2;
GDAP1	ENSG00000104381	20	4.8	8	75233365	75401107	Charcot-Marie-Tooth disease, axonal, with vocal cord paresis, 607706 (3), Autosomal recessive; Charcot-Marie-Tooth disease, recessive intermediate, A, 608340 (3), Autosomal recessive; Charcot-Marie-Tooth disease, axonal, type 2K, 607831 (3), Autosomal dominant, Autosomal recessive; Charcot-Marie-Tooth disease, type 4A, 214400 (3), Autosomal recessive	7	2:3; 5:1; 6:1; 7:3; 31:6; 32:3; 43:3;
FNDC1	ENSG00000164694	20	4.8	6	159590429	159693141	-	6	2:3; 6:2; 7:3; 31:7; 32:3; 43:2;
FBXO28	ENSG00000143756	20	4.8	1	224301789	224349749	Developmental and epileptic encephalopathy 100, 619777 (3), Autosomal dominant	9	2:2; 5:2; 6:2; 7:1; 10:1; 17:4; 31:3; 32:4; 43:1;
FAM177B	ENSG00000197520	20	4.8	1	222910549	222924147	-	9	2:2; 5:2; 6:2; 7:1; 10:1; 17:4; 31:3; 32:4; 43:1;
FAM107B	ENSG00000065809	20	4.8	10	14560556	14816896	-	7	5:1; 6:3; 17:2; 18:1; 31:5; 32:7; 34:1;
EPHB1	ENSG00000154928	20	4.8	3	134316643	134979309	-	7	2:3; 6:1; 7:2; 17:1; 31:8; 32:4; 43:1;
DEGS1	ENSG00000143753	20	4.8	1	224363458	224381143	Leukodystrophy, hypomyelinating, 18, 618404 (3), Autosomal recessive	9	2:2; 5:2; 6:2; 7:1; 10:1; 17:4; 31:3; 32:4; 43:1;
DACH2	ENSG00000126733	20	4.8	X	85403462	86087607	-	7	2:3; 5:2; 7:1; 17:1; 31:8; 32:3; 43:2;
CNIH4	ENSG00000143771	20	4.8	1	224544552	224567161	-	9	2:2; 5:2; 6:2; 7:1; 10:1; 17:4; 31:3; 32:4; 43:1;
CNIH3	ENSG00000143786	20	4.8	1	224622362	224928251	-	9	2:2; 5:2; 6:2; 7:1; 10:1; 17:4; 31:3; 32:4; 43:1;
CLCN7	ENSG00000103249	20	4.8	16	1494935	1525581	Hypopigmentation, organomegaly, and delayed myelination and development, 618541 (3), Autosomal dominant; Osteopetrosis, autosomal recessive 4, 611490 (3), Autosomal recessive; Osteopetrosis, autosomal dominant 2, 166600 (3), Autosomal dominant	7	2:1; 5:8; 6:3; 13:1; 16:1; 17:3; 31:3;
CCDC30	ENSG00000186409	20	4.8	1	42929001	43120335	-	7	2:2; 5:10; 6:1; 7:2; 31:3; 32:1; 43:1;
CAPN8	ENSG00000203697	20	4.8	1	223711349	223853436	-	9	2:2; 5:2; 6:2; 7:1; 10:1; 17:4; 31:3; 32:4; 43:1;
CAPN2	ENSG00000162909	20	4.8	1	223889295	223963720	-	9	2:2; 5:2; 6:2; 7:1; 10:1; 17:4; 31:3; 32:4; 43:1;
C1orf95	ENSG00000203685	20	4.8	1	226736501	226796915	-	9	2:2; 5:2; 6:2; 7:1; 10:1; 17:4; 31:3; 32:4; 43:1;
C1orf65	ENSG00000178395	20	4.8	1	223566715	223568812	-	9	2:2; 5:2; 6:2; 7:1; 10:1; 17:4; 31:3; 32:4; 43:1;
BROX	ENSG00000162819	20	4.8	1	222885895	222908538	-	9	2:2; 5:2; 6:2; 7:1; 10:1; 17:4; 31:3; 32:4; 43:1;
ANKLE2	ENSG00000176915	20	4.8	12	133302254	133338474	Microcephaly 16, primary, autosomal recessive, 616681 (3), Autosomal recessive	9	2:3; 5:3; 6:1; 7:2; 8:1; 31:2; 32:5; 33:1; 43:2;
AIM1	ENSG00000112297	20	4.8	6	106959730	107018326	-	8	2:4; 5:1; 6:1; 7:3; 17:1; 31:5; 32:2; 43:3;
AIDA	ENSG00000186063	20	4.8	1	222841355	222886552	-	9	2:2; 5:2; 6:2; 7:1; 10:1; 17:4; 31:3; 32:4; 43:1;
ACBD3	ENSG00000182827	20	4.8	1	226332380	226374431	-	9	2:2; 5:2; 6:2; 7:1; 10:1; 17:4; 31:3; 32:4; 43:1;
AC138393.1	ENSG00000269358	20	4.8	1	224215760	224216371	-	9	2:2; 5:2; 6:2; 7:1; 10:1; 17:4; 31:3; 32:4; 43:1;
AC092811.1	ENSG00000203691	20	4.8	1	225600404	225602040	-	9	2:2; 5:2; 6:2; 7:1; 10:1; 17:4; 31:3; 32:4; 43:1;
ZNF385B	ENSG00000144331	19	4.6	2	180306709	180726232	-	12	2:2; 5:2; 6:1; 7:1; 9:1; 18:1; 26:1; 31:5; 32:1; 33:1; 36:1; 43:2;
SYT14	ENSG00000143469	19	4.6	1	210111538	210337636	?Spinocerebellar ataxia, autosomal recessive 11, 614229 (3), Autosomal recessive	7	2:1; 5:2; 6:2; 7:2; 31:4; 32:6; 43:2;
STON1-GTF2A1L	ENSG00000068781	19	4.6	2	48757064	49003654	-	6	2:3; 5:2; 7:3; 31:6; 32:2; 43:3;
SLC1A7	ENSG00000162383	19	4.6	1	53552855	53608289	-	7	2:2; 5:1; 7:2; 17:2; 31:8; 32:3; 43:1;
RBPMS	ENSG00000157110	19	4.6	8	30241944	30429778	-	7	2:4; 5:1; 6:1; 7:3; 31:8; 32:1; 43:1;
PRIM2	ENSG00000146143	19	4.6	6	57179603	57513375	-	7	2:3; 6:1; 7:3; 17:2; 31:6; 32:2; 43:2;
PLA2R1	ENSG00000153246	19	4.6	2	160788519	160919121	-	6	2:5; 5:2; 6:1; 7:3; 31:7; 43:1;
PBRM1	ENSG00000163939	19	4.6	3	52579368	52719933	?Renal cell carcinoma, clear cell, 144700 (3)	7	2:3; 5:1; 6:1; 7:1; 10:1; 31:9; 43:3;
OLA1	ENSG00000138430	19	4.6	2	174937175	175113426	-	7	2:2; 6:2; 7:1; 26:1; 31:8; 32:3; 43:2;
NT5M	ENSG00000205309	19	4.6	17	17206649	17250977	-	6	2:3; 6:1; 7:3; 31:7; 32:3; 43:2;
MAP3K13	ENSG00000073803	19	4.6	3	185000729	185206885	-	5	2:8; 6:2; 7:3; 31:4; 32:2;
MAGT1	ENSG00000102158	19	4.6	X	77081861	77151090	Immunodeficiency, X-linked, with magnesium defect, Epstein-Barr virus infection and neoplasia, 300853 (3), X-linked recessive; Congenital disorder of glycosylation, type Icc, 301031 (3), X-linked recessive	7	2:5; 5:1; 7:2; 17:1; 31:6; 32:2; 43:2;
EPSTI1	ENSG00000133106	19	4.6	13	43460524	43566407	-	7	2:2; 5:1; 6:1; 7:3; 31:7; 32:2; 43:3;
DYNC2H1	ENSG00000187240	19	4.6	11	102980160	103350591	Short-rib thoracic dysplasia 3 with or without polydactyly, 613091 (3), Digenic recessive, Autosomal recessive	9	5:4; 7:3; 8:1; 17:2; 29:1; 31:2; 32:4; 43:1; 44:1;
CNTNAP4	ENSG00000152910	19	4.6	16	76311176	76593135	-	7	2:3; 5:2; 6:1; 7:3; 31:4; 32:4; 43:2;
CLIC5	ENSG00000112782	19	4.6	6	45868045	46048132	?Deafness, autosomal recessive 103, 616042 (3), Autosomal recessive	9	2:4; 5:1; 6:1; 7:2; 17:1; 26:1; 31:6; 32:1; 43:2;
B4GALNT2	ENSG00000167080	19	4.6	17	47209822	47247351	[Blood group, Sid system], 615018 (3); Sd(a) polyagglutination syndrome, 615018 (3)	7	2:3; 5:1; 6:1; 7:1; 31:9; 32:2; 43:2;
ALDH1A2	ENSG00000128918	19	4.6	15	58245622	58790065	-	8	4:1; 6:2; 7:3; 18:1; 31:4; 32:6; 43:1; 44:1;
ZDHHC14	ENSG00000175048	18	4.3	6	157802165	158099178	-	7	2:4; 5:2; 6:1; 7:2; 10:1; 31:4; 32:4;
VANGL1	ENSG00000173218	18	4.3	1	116184574	116240845	{Neural tube defects, susceptibility to}, 182940 (3), Autosomal dominant; Caudal regression syndrome, 600145 (3), Autosomal dominant	6	2:3; 5:1; 7:2; 31:7; 32:3; 43:2;
TYW1	ENSG00000198874	18	4.3	7	66460160	66704501	-	8	2:1; 5:5; 6:1; 7:3; 29:1; 31:4; 32:2; 43:1;
TNN	ENSG00000120332	18	4.3	1	175036994	175117202	-	8	2:2; 5:1; 6:1; 7:2; 17:1; 31:4; 32:6; 43:1;
TMEM56-RWDD3	ENSG00000271092	18	4.3	1	95583479	95712781	-	7	2:3; 5:2; 6:1; 7:3; 31:5; 32:2; 43:2;
TLL1	ENSG00000038295	18	4.3	4	166794410	167025047	Atrial septal defect 6, 613087 (3), Autosomal dominant	6	2:2; 6:1; 7:2; 31:9; 32:3; 43:1;
STEAP2	ENSG00000157214	18	4.3	7	89796904	89867451	-	7	2:2; 5:1; 6:1; 7:3; 31:5; 32:4; 43:2;
SNX25	ENSG00000109762	18	4.3	4	186125391	186291339	-	6	2:2; 6:2; 7:2; 31:6; 32:5; 43:1;
SLCO1C1	ENSG00000139155	18	4.3	12	20848289	20906320	-	7	2:4; 5:1; 6:1; 7:3; 29:1; 31:4; 32:4;
OFCC1	ENSG00000181355	18	4.3	6	9596343	10211841	-	6	2:3; 6:1; 7:3; 31:5; 32:3; 43:3;
NAA11	ENSG00000156269	18	4.3	4	80146848	80247204	-	7	2:3; 5:2; 7:2; 10:1; 31:5; 32:4; 43:1;
KCNMA1	ENSG00000156113	18	4.3	10	78629359	79398353	{Epilepsy, idiopathic generalized, susceptibility to, 16}, 618596 (3), Autosomal dominant; Paroxysmal nonkinesigenic dyskinesia, 3, with or without generalized epilepsy, 609446 (3), Autosomal dominant; Cerebellar atrophy, developmental delay, and seizures, 617643 (3), Autosomal recessive; Liang-Wang syndrome, 618729 (3), Autosomal dominant	7	2:2; 5:1; 6:1; 7:3; 31:8; 32:1; 43:2;
IL5RA	ENSG00000091181	18	4.3	3	3111233	3168297	-	9	2:2; 7:3; 9:1; 18:1; 31:3; 32:4; 36:1; 43:2; 44:1;
GTF2F1	ENSG00000125651	18	4.3	19	6379580	6393992	-	6	2:3; 5:6; 7:2; 17:4; 31:1; 43:2;
FILIP1L	ENSG00000168386	18	4.3	3	99548985	99833357	-	7	2:3; 5:1; 7:2; 17:1; 31:6; 32:3; 43:2;
FGF13	ENSG00000129682	18	4.3	X	137713735	138304939	Developmental and epileptic encephalopathy 90, 301058 (3), X-linked recessive, X-linked dominant	7	2:2; 6:1; 7:3; 9:1; 31:5; 32:5; 43:1;
ERBB2IP	ENSG00000112851	18	4.3	5	65222303	65378377	-	6	2:2; 5:3; 7:3; 31:7; 32:2; 43:1;
DMKN	ENSG00000161249	18	4.3	19	35988122	36004560	-	6	5:9; 6:2; 7:2; 13:1; 17:3; 31:1;
DGKH	ENSG00000102780	18	4.3	13	42614176	42830714	-	6	2:3; 5:1; 7:3; 31:5; 32:4; 43:2;
DCAF6	ENSG00000143164	18	4.3	1	167905021	168045081	-	7	2:3; 5:2; 6:1; 7:1; 31:8; 32:2; 43:1;
CMSS1	ENSG00000184220	18	4.3	3	99536678	99897447	-	7	2:3; 5:1; 7:2; 17:1; 31:6; 32:3; 43:2;
CLNK	ENSG00000109684	18	4.3	4	10488019	10686489	-	5	5:8; 6:3; 16:1; 17:1; 31:5;
CD109	ENSG00000156535	18	4.3	6	74405508	74538040	-	9	2:3; 5:1; 6:2; 7:3; 17:2; 26:1; 31:2; 32:2; 43:2;
CCDC88B	ENSG00000168071	18	4.3	11	64107695	64125006	-	5	5:7; 6:1; 7:2; 17:1; 31:7;
C16orf52	ENSG00000185716	18	4.3	16	22018959	22098855	-	8	5:8; 6:1; 7:1; 29:1; 30:1; 31:4; 32:1; 44:1;
AL162389.1	ENSG00000214645	18	4.3	9	110539471	110540419	-	6	2:4; 5:1; 6:1; 31:8; 32:3; 43:1;
ADARB2	ENSG00000185736	18	4.3	10	1228073	1779670	-	6	2:2; 6:2; 7:3; 29:1; 31:4; 32:6;
ADAMTSL1	ENSG00000178031	18	4.3	9	18473892	18910948	-	7	2:4; 5:1; 6:1; 7:3; 31:5; 32:2; 43:2;
VMP1	ENSG00000062716	17	4.1	17	57784553	57919616	-	6	2:1; 5:1; 7:3; 31:7; 32:2; 43:3;
SYN3	ENSG00000185666	17	4.1	22	32908539	33454358	-	6	2:3; 5:1; 6:1; 7:3; 31:6; 43:3;
SVOPL	ENSG00000157703	17	4.1	7	138279030	138386097	-	6	2:4; 5:1; 7:3; 31:5; 32:3; 43:1;
SMAD1	ENSG00000170365	17	4.1	4	146402346	146479231	-	6	2:3; 5:1; 6:1; 7:3; 31:7; 43:2;
RPH3AL	ENSG00000181031	17	4.1	17	62293	236045	-	6	2:3; 7:3; 10:1; 31:7; 32:2; 43:1;
ROBO1	ENSG00000169855	17	4.1	3	78646390	79816965	-	6	2:3; 6:1; 7:3; 31:7; 32:2; 43:1;
REV1	ENSG00000135945	17	4.1	2	100016938	100106497	-	7	2:2; 5:1; 6:1; 7:3; 31:6; 32:2; 43:2;
PTPLB	ENSG00000206527	17	4.1	3	123209667	123304032	-	7	2:3; 5:2; 7:3; 17:1; 31:3; 32:1; 43:4;
MINPP1	ENSG00000107789	17	4.1	10	89264632	89313217	{Thyroid carcinoma, follicular}, 188470 (3), Autosomal dominant, Somatic mutation; Pontocerebellar hypoplasia, type 16, 619527 (3), Autosomal recessive	7	2:3; 5:1; 6:1; 7:2; 31:7; 32:2; 43:1;
MCM3AP	ENSG00000160294	17	4.1	21	47655047	47706211	Peripheral neuropathy, autosomal recessive, with or without impaired intellectual development, 618124 (3), Autosomal recessive	7	2:5; 5:1; 6:1; 7:1; 31:6; 32:1; 43:2;
MARVELD2	ENSG00000152939	17	4.1	5	68710939	68740157	Deafness, autosomal recessive 49, 610153 (3), Autosomal recessive	9	2:4; 5:1; 6:1; 7:2; 18:1; 31:3; 32:1; 43:3; 44:1;
KIAA1217	ENSG00000120549	17	4.1	10	23983675	24836772	-	7	2:2; 5:1; 6:1; 7:2; 31:6; 32:3; 43:2;
ITGA1	ENSG00000213949	17	4.1	5	52083730	52255040	-	6	2:3; 5:1; 7:3; 31:7; 32:1; 43:2;
HOMER2	ENSG00000103942	17	4.1	15	83509838	83654661	?Deafness, autosomal dominant 68, 616707 (3), Autosomal dominant	4	2:4; 7:3; 31:9; 32:1;
GRID2	ENSG00000152208	17	4.1	4	93225550	94695707	Spinocerebellar ataxia, autosomal recessive 18, 616204 (3), Autosomal recessive	7	2:3; 5:1; 6:1; 7:3; 31:6; 32:2; 43:1;
FAM13A	ENSG00000138640	17	4.1	4	89647106	90032549	-	5	2:5; 5:1; 7:2; 31:7; 32:2;
ETV6	ENSG00000139083	17	4.1	12	11802788	12048336	Thrombocytopenia 5, 616216 (3), Autosomal dominant; Leukemia, acute myeloid, somatic, 601626 (3)	8	2:3; 5:1; 6:1; 7:3; 29:1; 31:5; 32:1; 43:2;
CWC27	ENSG00000153015	17	4.1	5	64064757	64314590	Retinitis pigmentosa with or without skeletal anomalies, 250410 (3), Autosomal recessive	8	2:3; 5:1; 6:1; 7:2; 31:4; 32:4; 34:1; 43:1;
CBS	ENSG00000160200	17	4.1	21	44473301	44497053	Thrombosis, hyperhomocysteinemic, 236200 (3), Autosomal recessive; Homocystinuria, B6-responsive and nonresponsive types, 236200 (3), Autosomal recessive	6	5:8; 6:2; 7:1; 13:1; 16:1; 17:4;
C8orf12	ENSG00000184608	17	4.1	8	11225911	11296167	-	6	2:4; 5:2; 7:1; 31:7; 32:1; 43:2;
C1orf168	ENSG00000187889	17	4.1	1	57184477	57285369	-	6	2:4; 5:1; 7:2; 31:7; 32:2; 43:1;
TPK1	ENSG00000196511	16	3.8	7	144149034	144533488	Thiamine metabolism dysfunction syndrome 5 (episodic encephalopathy type), 614458 (3), Autosomal recessive	6	2:1; 5:4; 7:5; 17:1; 31:4; 32:1;
TMEM248	ENSG00000106609	16	3.8	7	66386212	66423538	-	7	2:1; 5:5; 7:3; 29:1; 31:3; 32:2; 43:1;
THSD7B	ENSG00000144229	16	3.8	2	137523115	138435287	-	5	2:3; 7:2; 31:8; 32:1; 43:2;
SND1	ENSG00000197157	16	3.8	7	127292234	127732661	-	7	2:1; 5:2; 6:2; 7:3; 31:4; 32:1; 43:3;
SBDS	ENSG00000126524	16	3.8	7	66452664	66460588	{Aplastic anemia, susceptibility to}, 609135 (3); Shwachman-Diamond syndrome 1, 260400 (3), Autosomal recessive	7	2:1; 5:5; 7:3; 29:1; 31:3; 32:2; 43:1;
RP11-192H23.4	ENSG00000258472	16	3.8	17	26782770	26941215	-	7	2:1; 5:1; 6:1; 7:3; 31:7; 32:2; 43:1;
ROGDI	ENSG00000067836	16	3.8	16	4846969	4852951	Kohlschutter-Tonz syndrome, 226750 (3), Autosomal recessive	3	5:11; 6:1; 7:4;
RAP1GAP2	ENSG00000132359	16	3.8	17	2680350	2941033	-	7	2:2; 5:1; 6:1; 7:3; 31:5; 32:3; 43:1;
RABGEF1	ENSG00000154710	16	3.8	7	66147151	66276451	-	7	2:1; 5:5; 7:3; 29:1; 31:3; 32:2; 43:1;
PPP4R2	ENSG00000163605	16	3.8	3	73045936	73118350	-	6	2:2; 6:1; 7:1; 31:8; 32:2; 43:2;
PITPNC1	ENSG00000154217	16	3.8	17	65373575	65693372	-	5	2:3; 7:3; 31:5; 32:2; 43:3;
PDGFD	ENSG00000170962	16	3.8	11	103777914	104035107	-	7	2:4; 5:1; 6:1; 7:2; 31:4; 32:2; 43:2;
PADI4	ENSG00000159339	16	3.8	1	17634690	17690499	-	5	5:4; 6:1; 7:3; 17:2; 31:6;
NALCN	ENSG00000102452	16	3.8	13	101706130	102068843	Congenital contractures of the limbs and face, hypotonia, and developmental delay, 616266 (3), Autosomal dominant; Hypotonia, infantile, with psychomotor retardation and characteristic facies 1, 615419 (3), Autosomal recessive	6	2:2; 6:1; 7:2; 31:8; 32:1; 43:2;
MYO9A	ENSG00000066933	16	3.8	15	72114632	72410918	Myasthenic syndrome, congenital, 24, presynaptic, 618198 (3), Autosomal recessive	5	2:2; 7:3; 31:5; 32:2; 43:4;
LEPR	ENSG00000116678	16	3.8	1	65886248	66107242	Obesity, morbid, due to leptin receptor deficiency, 614963 (3), Autosomal recessive	7	2:3; 5:1; 6:1; 7:3; 31:5; 32:1; 43:2;
KIF3B	ENSG00000101350	16	3.8	20	30865467	30922814	Retinitis pigmentosa 89, 618955 (3), Autosomal dominant	7	2:1; 5:6; 6:1; 7:3; 31:2; 32:2; 43:1;
KCTD7	ENSG00000243335	16	3.8	7	66093868	66276446	Epilepsy, progressive myoclonic 3, with or without intracellular inclusions, 611726 (3), Autosomal recessive	7	2:1; 5:5; 7:3; 29:1; 31:3; 32:2; 43:1;
KCNIP1	ENSG00000182132	16	3.8	5	169780491	170163636	-	7	2:3; 7:3; 17:1; 31:2; 32:5; 33:1; 44:1;
GPR26	ENSG00000154478	16	3.8	10	125425871	125454123	-	8	2:1; 5:2; 6:1; 7:1; 10:1; 31:2; 32:7; 39:1;
EWSR1	ENSG00000182944	16	3.8	22	29663998	29696515	Neuroepithelioma, 612219 (3); Ewing sarcoma, 612219 (3)	6	5:6; 31:3; 32:3; 33:1; 43:2; 44:1;
COL6A6	ENSG00000206384	16	3.8	3	130279178	130396999	-	5	2:3; 6:1; 31:9; 32:2; 43:1;
CLEC6A	ENSG00000205846	16	3.8	12	8608522	8630926	-	8	2:1; 7:3; 17:1; 30:3; 31:3; 32:2; 34:1; 43:2;
ASTN2	ENSG00000148219	16	3.8	9	119187504	120177348	-	5	2:1; 7:3; 31:7; 32:1; 43:4;
ANGPT1	ENSG00000154188	16	3.8	8	108261721	108510283	?Angioedema, hereditary, 5, 619361 (3), Autosomal dominant	6	2:2; 6:1; 7:3; 31:2; 32:6; 43:2;
AC023469.1	ENSG00000222031	16	3.8	2	151857734	151905288	-	8	2:3; 5:2; 6:1; 7:3; 17:1; 31:4; 32:1; 43:1;
ZNF273	ENSG00000198039	15	3.6	7	64330550	64391344	-	7	2:2; 5:1; 7:3; 29:1; 31:4; 32:3; 43:1;
ZNF100	ENSG00000197020	15	3.6	19	21905568	21950430	-	6	2:4; 5:1; 7:3; 31:3; 32:2; 43:2;
ZCCHC24	ENSG00000165424	15	3.6	10	81142081	81205383	-	6	5:2; 6:1; 7:3; 31:4; 32:4; 44:1;
WWP2	ENSG00000198373	15	3.6	16	69796209	69975644	-	5	2:3; 6:1; 7:3; 31:5; 32:3;
WDR47	ENSG00000085433	15	3.6	1	109512836	109584850	-	7	2:2; 5:1; 6:1; 7:1; 31:6; 32:1; 43:3;
TRAPPC11	ENSG00000168538	15	3.6	4	184580420	184634745	Muscular dystrophy, limb-girdle, autosomal recessive 18, 615356 (3), Autosomal recessive	9	4:1; 6:1; 7:1; 17:1; 31:2; 32:5; 34:1; 43:2; 44:1;
TMEM135	ENSG00000166575	15	3.6	11	86748886	87034800	-	5	2:2; 6:1; 7:3; 31:8; 33:1;
TCOF1	ENSG00000070814	15	3.6	5	149737202	149779871	Treacher Collins syndrome 1, 154500 (3), Autosomal dominant	6	2:4; 5:2; 7:2; 31:5; 32:1; 43:1;
TCERG1L	ENSG00000176769	15	3.6	10	132890654	133109984	-	7	2:1; 5:2; 6:1; 7:1; 31:6; 32:3; 43:1;
SPHKAP	ENSG00000153820	15	3.6	2	228844666	229046361	-	6	2:2; 10:1; 17:2; 29:1; 31:3; 32:6;
SLC15A5	ENSG00000188991	15	3.6	12	16341419	16430619	-	6	2:2; 5:1; 29:1; 31:6; 32:4; 43:1;
SH3KBP1	ENSG00000147010	15	3.6	X	19552093	19905719	?Immunodeficiency 61, 300310 (3), X-linked recessive	4	31:9; 32:2; 33:1; 43:3;
SBF2	ENSG00000133812	15	3.6	11	9800214	10315754	Charcot-Marie-Tooth disease, type 4B2, 604563 (3), Autosomal recessive	5	5:3; 7:2; 31:5; 32:2; 43:3;
RAB31	ENSG00000168461	15	3.6	18	9708162	9862548	-	5	5:2; 6:2; 7:2; 17:4; 31:5;
P4HA1	ENSG00000122884	15	3.6	10	74766975	74856732	-	7	2:3; 5:1; 6:1; 7:1; 17:2; 31:6; 32:1;
MICAL2	ENSG00000133816	15	3.6	11	12115543	12285334	-	6	2:1; 5:3; 7:3; 31:5; 32:1; 43:2;
MGA	ENSG00000174197	15	3.6	15	41913422	42062141	-	7	2:2; 5:1; 6:1; 7:3; 31:4; 32:3; 43:1;
MAGI2	ENSG00000187391	15	3.6	7	77646393	79082890	Nephrotic syndrome, type 15, 617609 (3), Autosomal recessive	7	2:2; 5:1; 6:2; 7:3; 31:4; 32:1; 43:2;
LTBP1	ENSG00000049323	15	3.6	2	33172039	33624576	Cutis laxa, autosomal recessive, type IIE, 619451 (3), Autosomal recessive	5	2:3; 7:3; 31:6; 32:1; 43:2;
LAMB4	ENSG00000091128	15	3.6	7	107663993	107770801	-	4	5:3; 6:1; 7:3; 31:8;
JAZF1	ENSG00000153814	15	3.6	7	27870192	28220362	-	6	2:2; 5:2; 7:3; 31:5; 32:2; 43:1;
IFLTD1	ENSG00000152936	15	3.6	12	25562241	25801513	-	7	6:1; 7:3; 29:1; 31:7; 32:1; 34:1; 43:1;
HTR5A	ENSG00000157219	15	3.6	7	154862034	154877459	-	5	2:2; 5:1; 7:1; 31:7; 43:4;
HMGB1	ENSG00000189403	15	3.6	13	31032884	31191734	-	6	6:1; 7:3; 17:2; 31:6; 32:2; 43:1;
FKBP15	ENSG00000119321	15	3.6	9	115923286	115983641	-	7	2:2; 5:2; 7:3; 17:1; 31:4; 32:2; 43:1;
FAM155A	ENSG00000204442	15	3.6	13	107820883	108519083	-	6	2:4; 6:1; 7:3; 31:4; 32:2; 43:1;
DAPL1	ENSG00000163331	15	3.6	2	159651829	159719293	-	5	2:6; 5:1; 7:1; 31:5; 32:2;
CTD-2116N17.1	ENSG00000259316	15	3.6	15	64472547	64665980	-	6	2:2; 6:1; 7:3; 31:7; 32:1; 43:1;
CSNK1G1	ENSG00000169118	15	3.6	15	64457716	64648442	-	6	2:2; 6:1; 7:3; 31:7; 32:1; 43:1;
CEP85L	ENSG00000111860	15	3.6	6	118781935	119031238	Lissencephaly 10, 618873 (3), Autosomal dominant	7	2:3; 5:1; 6:1; 17:1; 31:5; 32:1; 43:3;
CCNJL	ENSG00000135083	15	3.6	5	159678659	159772403	-	5	2:2; 5:7; 7:3; 17:1; 32:2;
CAMK4	ENSG00000152495	15	3.6	5	110559351	110830584	-	4	2:4; 7:3; 31:6; 32:2;
CAB39L	ENSG00000102547	15	3.6	13	49882786	50018262	-	3	5:1; 7:3; 31:11;
BPGM	ENSG00000172331	15	3.6	7	134331560	134364565	Erythrocytosis, familial, 8, 222800 (3), Autosomal recessive	6	2:3; 6:2; 7:1; 31:3; 32:3; 43:3;
ADAMTS3	ENSG00000156140	15	3.6	4	73146686	73434516	Hennekam lymphangiectasia-lymphedema syndrome 3, 618154 (3), Autosomal recessive	6	2:3; 7:2; 30:1; 31:4; 32:3; 43:2;
ZMAT4	ENSG00000165061	14	3.4	8	40388109	40755352	-	7	2:2; 5:1; 6:1; 7:1; 31:4; 32:3; 43:2;
ULK4	ENSG00000168038	14	3.4	3	41288090	42003922	-	5	2:3; 7:2; 31:6; 32:1; 43:2;
TMEM72	ENSG00000187783	14	3.4	10	45406648	45432450	-	6	2:1; 5:2; 7:1; 31:6; 32:2; 43:2;
TMC5	ENSG00000103534	14	3.4	16	19421818	19510435	-	5	2:1; 7:3; 31:4; 32:4; 43:2;
SZT2	ENSG00000198198	14	3.4	1	43855553	43918321	Developmental and epileptic encephalopathy 18, 615476 (3), Autosomal recessive	6	2:3; 5:2; 7:2; 31:4; 32:2; 43:1;
SUCLG2	ENSG00000172340	14	3.4	3	67410884	67705038	-	5	2:2; 7:3; 31:6; 32:2; 43:1;
SEC63	ENSG00000025796	14	3.4	6	108188960	108279393	Polycystic liver disease 2, 617004 (3), Autosomal dominant	8	2:3; 5:1; 6:1; 7:3; 17:1; 31:2; 32:2; 43:1;
SCAP	ENSG00000114650	14	3.4	3	47455203	47518616	-	6	2:1; 5:1; 7:3; 31:7; 32:1; 43:1;
RNF145	ENSG00000145860	14	3.4	5	158584417	158637061	-	6	2:3; 5:1; 7:2; 31:3; 32:4; 43:1;
PTPN2	ENSG00000175354	14	3.4	18	12785477	12929642	-	6	2:3; 5:1; 7:3; 31:3; 32:2; 43:2;
PI4K2B	ENSG00000038210	14	3.4	4	25162263	25280714	-	4	5:9; 6:1; 7:3; 43:1;
PCCB	ENSG00000114054	14	3.4	3	135969148	136056738	Propionicacidemia, 606054 (3), Autosomal recessive	5	2:2; 5:1; 7:1; 31:7; 43:3;
NOL11	ENSG00000130935	14	3.4	17	65713949	65740647	-	5	2:1; 5:5; 7:3; 9:1; 31:4;
MYO5B	ENSG00000167306	14	3.4	18	47349183	47721463	Diarrhea 2, with microvillus atrophy, with or without cholestasis, 251850 (3), Autosomal recessive; Cholestasis, progressive familial intrahepatic, 10, 619868 (3), Autosomal recessive	6	2:1; 5:1; 7:2; 31:5; 32:2; 43:3;
MYH13	ENSG00000006788	14	3.4	17	10201401	10276447	-	5	2:3; 5:1; 7:3; 31:6; 32:1;
LAMA2	ENSG00000196569	14	3.4	6	129204342	129837714	Muscular dystrophy, limb-girdle, autosomal recessive 23, 618138 (3), Autosomal recessive; Muscular dystrophy, congenital, merosin deficient or partially deficient, 607855 (3), Autosomal recessive	5	2:2; 6:1; 7:3; 31:6; 32:2;
HSF2BP	ENSG00000160207	14	3.4	21	44949072	45079374	Premature ovarian failure 19, 619245 (3), Autosomal recessive	6	2:3; 5:2; 7:1; 31:5; 32:2; 43:1;
HPD	ENSG00000158104	14	3.4	12	122277433	122301502	Hawkinsinuria, 140350 (3), Autosomal dominant; Tyrosinemia, type III, 276710 (3), Autosomal recessive	6	2:4; 5:1; 7:3; 31:1; 32:3; 43:2;
HLA-DRB1	ENSG00000196126	14	3.4	6	32546546	32557625	{Multiple sclerosis, susceptibility to, 1}, 126200 (3), Multifactorial; {Sarcoidosis, susceptibility to, 1}, 181000 (3), Autosomal dominant	6	5:9; 7:1; 17:1; 30:1; 31:1; 35:1;
DSE	ENSG00000111817	14	3.4	6	116575336	116762424	Ehlers-Danlos syndrome, musculocontractural type 2, 615539 (3), Autosomal recessive	7	2:1; 5:1; 7:3; 17:1; 31:5; 32:2; 43:1;
CNTN4	ENSG00000144619	14	3.4	3	2140497	3099645	-	7	2:3; 5:1; 7:3; 10:1; 18:1; 31:4; 32:1;
CDH8	ENSG00000150394	14	3.4	16	61681146	62070939	-	6	2:1; 5:1; 7:3; 31:5; 32:2; 43:2;
CCDC66	ENSG00000180376	14	3.4	3	56591189	56655846	-	5	5:5; 6:2; 7:3; 31:3; 32:1;
BSND	ENSG00000162399	14	3.4	1	55464606	55476556	Sensorineural deafness with mild renal dysfunction, 602522 (3), Autosomal recessive; Bartter syndrome, type 4a, 602522 (3), Autosomal recessive	8	2:2; 5:3; 7:2; 17:1; 18:1; 31:3; 32:1; 43:1;
BRINP3	ENSG00000162670	14	3.4	1	190066792	190446759	-	6	5:1; 6:1; 30:1; 31:6; 32:4; 39:1;
BCCIP	ENSG00000107949	14	3.4	10	127512115	127542264	-	6	2:2; 5:1; 7:2; 31:6; 32:1; 43:2;
ZNF736	ENSG00000234444	13	3.1	7	63767837	63815238	-	7	2:1; 5:2; 7:3; 29:1; 31:3; 32:2; 43:1;
VARS2	ENSG00000137411	13	3.1	6	30876019	30894236	Combined oxidative phosphorylation deficiency 20, 615917 (3), Autosomal recessive	5	5:4; 6:1; 7:2; 17:3; 31:3;
UIMC1	ENSG00000087206	13	3.1	5	176332006	176449634	-	6	2:4; 6:1; 7:2; 31:3; 32:1; 43:2;
TMCO1	ENSG00000143183	13	3.1	1	165696032	165796992	Craniofacial dysmorphism, skeletal anomalies, and impaired intellectual development 1, 213980 (3), Autosomal recessive	6	5:3; 6:1; 7:3; 31:3; 32:2; 43:1;
SPAG16	ENSG00000144451	13	3.1	2	214149113	215275225	-	6	2:2; 6:1; 7:3; 31:5; 32:1; 43:1;
SORBS1	ENSG00000095637	13	3.1	10	97071528	97321171	-	7	2:1; 5:1; 6:1; 7:2; 31:5; 32:1; 43:2;
SLC9A9	ENSG00000181804	13	3.1	3	142984064	143567373	{?Autism susceptibility 16}, 613410 (3)	8	2:1; 7:1; 10:2; 17:1; 31:3; 32:3; 33:1; 34:1;
SGCD	ENSG00000170624	13	3.1	5	155297354	156194799	Cardiomyopathy, dilated, 1L, 606685 (3); Muscular dystrophy, limb-girdle, autosomal recessive 6, 601287 (3), Autosomal recessive	5	2:2; 6:1; 7:2; 31:5; 43:3;
SAMD12	ENSG00000177570	13	3.1	8	119201698	119634234	Epilepsy, familial adult myoclonic, 1, 601068 (3), Autosomal dominant	6	2:2; 5:1; 7:3; 31:5; 32:1; 43:1;
RP11-127H5.1	ENSG00000253350	13	3.1	8	105602961	106431488	-	6	2:3; 7:3; 9:1; 31:2; 32:3; 43:1;
PTH2R	ENSG00000144407	13	3.1	2	209224438	209719227	-	6	2:2; 6:1; 7:2; 31:5; 32:2; 43:1;
PRDM11	ENSG00000019485	13	3.1	11	45115564	45247734	-	4	5:7; 6:1; 7:4; 31:1;
PKNOX2	ENSG00000165495	13	3.1	11	125034583	125303285	-	6	2:4; 7:3; 10:1; 31:2; 32:2; 43:1;
PELI2	ENSG00000139946	13	3.1	14	56584532	56768244	-	7	2:1; 5:2; 6:2; 7:2; 31:2; 32:2; 43:2;
PCNX	ENSG00000100731	13	3.1	14	71374122	71582099	-	5	2:2; 7:3; 31:3; 32:3; 43:2;
PARD3	ENSG00000148498	13	3.1	10	34398488	35104253	-	6	6:1; 7:3; 17:1; 31:4; 32:1; 43:3;
NXF5	ENSG00000126952	13	3.1	X	101087085	101112549	-	5	5:5; 6:1; 7:1; 17:3; 31:3;
NDRG2	ENSG00000165795	13	3.1	14	21484922	21539031	-	6	2:1; 5:1; 7:3; 31:4; 32:3; 43:1;
MYO16	ENSG00000041515	13	3.1	13	109248500	109860355	-	6	2:2; 5:1; 7:3; 31:5; 32:1; 43:1;
MUC22	ENSG00000261272	13	3.1	6	30978251	31003179	-	5	5:5; 6:1; 7:1; 17:4; 31:2;
LPHN2	ENSG00000117114	13	3.1	1	81771845	82458120	-	8	2:2; 4:1; 5:1; 6:1; 7:1; 31:4; 32:2; 43:1;
KDM6B	ENSG00000132510	13	3.1	17	7743222	7758114	Neurodevelopmental disorder with coarse facies and mild distal skeletal abnormalities, 618505 (3), Autosomal dominant	4	5:7; 6:2; 17:2; 31:2;
HGF	ENSG00000019991	13	3.1	7	81328322	81399754	Deafness, autosomal recessive 39, 608265 (3), Autosomal recessive	5	2:2; 7:3; 17:1; 31:6; 32:1;
FLI1	ENSG00000151702	13	3.1	11	128556430	128683162	Bleeding disorder, platelet-type, 21, 617443 (3), Autosomal dominant, Autosomal recessive	7	2:1; 5:1; 6:1; 7:2; 31:3; 32:1; 43:4;
F13A1	ENSG00000124491	13	3.1	6	6144318	6321246	Factor XIIIA deficiency, 613225 (3), Autosomal recessive; {Myocardial infarction, protection against}, 608446 (3); {Venous thrombosis, protection against}, 188050 (3), Autosomal dominant	7	5:1; 6:2; 7:3; 17:1; 31:4; 32:1; 43:1;
EMR3	ENSG00000131355	13	3.1	19	14729929	14800839	-	4	2:3; 7:2; 31:7; 32:1;
EGFR	ENSG00000146648	13	3.1	7	55086714	55324313	?Inflammatory skin and bowel disease, neonatal, 2, 616069 (3), Autosomal recessive; Nonsmall cell lung cancer, response to tyrosine kinase inhibitor in, 211980 (3), Autosomal dominant, Somatic mutation; Adenocarcinoma of lung, response to tyrosine kinase inhibitor in, 211980 (3), Autosomal dominant, Somatic mutation; {Nonsmall cell lung cancer, susceptibility to}, 211980 (3), Autosomal dominant, …	6	2:2; 5:2; 7:2; 31:4; 32:2; 43:1;
CSMD2	ENSG00000121904	13	3.1	1	33979609	34631443	-	7	2:1; 5:1; 7:1; 17:1; 31:4; 32:4; 43:1;
CRCP	ENSG00000241258	13	3.1	7	65579591	65619555	-	7	2:2; 5:1; 7:3; 29:1; 31:2; 32:2; 43:2;
CPNE4	ENSG00000196353	13	3.1	3	131252399	132004254	-	5	2:2; 7:3; 31:4; 32:2; 43:2;
C6orf10	ENSG00000204296	13	3.1	6	32256303	32339684	-	6	2:2; 5:1; 7:4; 17:1; 31:2; 43:3;
C5orf17	ENSG00000248874	13	3.1	5	23951457	24178372	-	6	2:2; 5:1; 7:3; 31:3; 32:2; 43:2;
BCAR3	ENSG00000137936	13	3.1	1	94027347	94312706	-	7	2:1; 5:1; 6:1; 7:2; 31:4; 32:2; 43:2;
APBB1IP	ENSG00000077420	13	3.1	10	26727132	26856732	-	4	6:1; 7:2; 31:6; 32:4;
ANKRD10	ENSG00000088448	13	3.1	13	111530887	111567416	-	5	2:4; 7:3; 31:3; 32:2; 43:1;
AMPH	ENSG00000078053	13	3.1	7	38423305	38671167	-	6	2:2; 4:1; 7:3; 31:4; 32:1; 43:2;
AKT3	ENSG00000117020	13	3.1	1	243651535	244014381	Megalencephaly-polymicrogyria-polydactyly-hydrocephalus syndrome 2, 615937 (3), Autosomal dominant	7	2:2; 5:1; 6:1; 7:2; 31:5; 32:1; 43:1;
AC068533.7	ENSG00000249319	13	3.1	7	65552756	65617228	-	7	2:2; 5:1; 7:3; 29:1; 31:2; 32:2; 43:2;
AC027763.2	ENSG00000215067	13	3.1	17	6779954	6915668	-	8	2:1; 6:2; 7:1; 8:1; 17:1; 31:5; 32:1; 44:1;
ZNF679	ENSG00000197123	12	2.9	7	63688852	63727309	-	7	2:1; 5:1; 7:3; 29:1; 31:3; 32:2; 43:1;
ZNF595	ENSG00000197701	12	2.9	4	53179	88099	-	4	7:3; 31:5; 32:2; 43:2;
ZNF318	ENSG00000171467	12	2.9	6	43274872	43337216	-	6	5:3; 6:1; 7:1; 17:4; 31:2; 33:1;
ZC3HAV1	ENSG00000105939	12	2.9	7	138728266	138794465	-	6	2:1; 6:1; 7:3; 31:4; 32:2; 43:1;
UGT2A2	ENSG00000271271	12	2.9	4	70454135	70505360	-	6	2:1; 6:1; 7:2; 31:4; 32:3; 43:1;
UGT2A1	ENSG00000270386	12	2.9	4	70454912	70518967	-	6	2:1; 6:1; 7:2; 31:4; 32:3; 43:1;
UGT2A1	ENSG00000173610	12	2.9	4	70454135	70518965	-	6	2:1; 6:1; 7:2; 31:4; 32:3; 43:1;
UBE2E3	ENSG00000170035	12	2.9	2	181831975	181941312	-	5	2:3; 6:1; 7:2; 31:4; 32:2;
TLN2	ENSG00000171914	12	2.9	15	62682725	63136830	-	6	2:1; 5:3; 7:3; 31:1; 32:2; 43:2;
TAF4	ENSG00000130699	12	2.9	20	60528525	60640866	-	6	2:3; 5:1; 7:3; 31:3; 32:1; 43:1;
SUN1	ENSG00000164828	12	2.9	7	855528	936072	-	5	2:2; 5:1; 7:3; 31:3; 43:3;
ST6GALNAC5	ENSG00000117069	12	2.9	1	77333126	77531396	-	6	2:2; 5:1; 7:1; 31:4; 32:2; 43:2;
SNTB1	ENSG00000172164	12	2.9	8	121547985	121825513	-	7	5:1; 6:1; 7:2; 31:5; 32:1; 33:1; 44:1;
SLC30A10	ENSG00000196660	12	2.9	1	219858769	220131989	Hypermanganesemia with dystonia 1, 613280 (3), Autosomal recessive	7	2:1; 5:1; 7:3; 17:1; 31:4; 32:1; 43:1;
SLC1A1	ENSG00000106688	12	2.9	9	4490444	4587469	Dicarboxylic aminoaciduria, 222730 (3), Autosomal recessive; {?Schizophrenia susceptibility 18}, 615232 (3)	5	2:1; 6:2; 7:3; 31:4; 32:2;
SHISA9	ENSG00000237515	12	2.9	16	12995477	13334272	-	7	2:1; 5:1; 6:1; 7:2; 31:5; 32:1; 43:1;
SCYL3	ENSG00000000457	12	2.9	1	169818772	169863408	-	6	5:1; 6:1; 7:1; 29:1; 31:7; 32:1;
PPAP2B	ENSG00000162407	12	2.9	1	56960419	57110974	-	6	2:2; 5:1; 7:2; 31:4; 32:1; 43:2;
PLCH1	ENSG00000114805	12	2.9	3	155093369	155462856	Holoprosencephaly 14, 619895 (3), Autosomal recessive	6	2:1; 5:1; 7:3; 31:4; 39:1; 43:2;
NPLOC4	ENSG00000182446	12	2.9	17	79523913	79615495	-	6	2:2; 5:1; 6:1; 7:3; 31:3; 43:2;
MYO5A	ENSG00000197535	12	2.9	15	52599480	52821247	Griscelli syndrome, type 1, 214450 (3), Autosomal recessive	5	2:2; 7:1; 31:5; 32:2; 43:2;
MMP20	ENSG00000137674	12	2.9	11	102447566	102496063	Amelogenesis imperfecta, type IIA2, 612529 (3), Autosomal recessive	5	2:3; 7:2; 9:1; 31:4; 43:2;
LRRC69	ENSG00000214954	12	2.9	8	92114060	92231464	-	5	2:1; 7:3; 31:3; 32:3; 43:2;
HS3ST4	ENSG00000182601	12	2.9	16	25703347	26149009	-	7	2:2; 6:1; 7:3; 18:1; 29:1; 31:3; 43:1;
GBP7	ENSG00000213512	12	2.9	1	89597434	89641723	-	5	2:1; 5:2; 31:7; 32:1; 43:1;
GBP4	ENSG00000162654	12	2.9	1	89646831	89664615	-	5	2:1; 5:2; 31:7; 32:1; 43:1;
GBP2	ENSG00000162645	12	2.9	1	89571815	89616139	-	5	2:1; 5:2; 31:7; 32:1; 43:1;
FGGY	ENSG00000172456	12	2.9	1	59762310	60233347	-	6	2:2; 5:2; 7:1; 31:3; 32:3; 43:1;
FAM101A	ENSG00000178882	12	2.9	12	124457788	124800570	-	4	5:6; 7:3; 31:2; 34:1;
EXOSC7	ENSG00000075914	12	2.9	3	45016733	45077558	-	6	7:1; 10:1; 17:2; 18:1; 31:4; 32:3;
EXOC2	ENSG00000112685	12	2.9	6	485133	693117	Neurodevelopmental disorder with dysmorphic facies and cerebellar hypoplasia, 619306 (3), Autosomal recessive	5	2:3; 5:1; 7:2; 31:5; 43:1;
DLG2	ENSG00000150672	12	2.9	11	83166055	85338966	-	6	2:2; 5:1; 7:3; 31:2; 32:3; 43:1;
COMMD7	ENSG00000149600	12	2.9	20	31290493	31331803	-	6	2:2; 6:1; 7:3; 31:3; 32:1; 43:2;
CLEC3B	ENSG00000163815	12	2.9	3	45043040	45077563	Macular dystrophy, retinal, 4, 619977 (3), Autosomal dominant	6	7:1; 10:1; 17:2; 18:1; 31:4; 32:3;
ATAD1	ENSG00000138138	12	2.9	10	89511269	89601100	Hyperekplexia 4, 618011 (3), Autosomal recessive	6	2:2; 6:1; 7:1; 17:1; 31:4; 32:3;
ARL6IP6	ENSG00000177917	12	2.9	2	153574407	153617767	-	5	5:4; 6:2; 7:4; 17:1; 31:1;
ABCA3	ENSG00000167972	12	2.9	16	2325882	2390747	Surfactant metabolism dysfunction, pulmonary, 3, 610921 (3), Autosomal recessive	2	5:2; 31:10;
ABCA13	ENSG00000179869	12	2.9	7	48211055	48687092	-	6	2:3; 5:3; 6:1; 13:1; 17:1; 31:3;
ZNF92	ENSG00000146757	11	2.6	7	64838712	64866038	-	7	2:1; 5:1; 7:3; 29:1; 31:2; 32:2; 43:1;
ZNF727	ENSG00000257482	11	2.6	7	63505821	63538927	-	7	2:1; 5:1; 7:3; 29:1; 31:2; 32:2; 43:1;
ZNF7	ENSG00000147789	11	2.6	8	146052849	146072894	-	6	2:1; 6:1; 7:2; 31:4; 32:2; 43:1;
ZNF680	ENSG00000173041	11	2.6	7	63980262	64023484	-	7	2:1; 5:1; 7:3; 29:1; 31:2; 32:2; 43:1;
ZNF490	ENSG00000188033	11	2.6	19	12688775	12750912	-	5	2:2; 7:3; 31:3; 32:2; 43:1;
ZNF138	ENSG00000197008	11	2.6	7	64254766	64294054	-	7	2:1; 5:1; 7:3; 29:1; 31:2; 32:2; 43:1;
ZNF117	ENSG00000152926	11	2.6	7	64432154	64467062	-	7	2:1; 5:1; 7:3; 29:1; 31:2; 32:2; 43:1;
ZNF107	ENSG00000196247	11	2.6	7	64126511	64171404	-	7	2:1; 5:1; 7:3; 29:1; 31:2; 32:2; 43:1;
VKORC1L1	ENSG00000196715	11	2.6	7	65338254	65424550	-	7	2:1; 5:1; 7:3; 29:1; 31:2; 32:2; 43:1;
USP8	ENSG00000138592	11	2.6	15	50716577	50793280	Pituitary adenoma 4, ACTH-secreting, somatic, 219090 (3)	9	2:1; 7:2; 8:1; 10:1; 17:1; 30:1; 31:1; 32:2; 43:1;
UQCR10	ENSG00000184076	11	2.6	22	30163358	30166402	-	6	5:3; 6:1; 7:1; 17:1; 31:4; 33:1;
TRPS1	ENSG00000104447	11	2.6	8	116420724	116821899	Trichorhinophalangeal syndrome, type III, 190351 (3), Autosomal dominant; Trichorhinophalangeal syndrome, type I, 190350 (3), Autosomal dominant	6	2:3; 6:1; 7:1; 29:1; 31:2; 32:3;
TPST1	ENSG00000169902	11	2.6	7	65670186	65885530	-	7	2:1; 5:1; 7:3; 29:1; 31:2; 32:2; 43:1;
TP63	ENSG00000073282	11	2.6	3	189349205	189615068	Ectrodactyly, ectodermal dysplasia, and cleft lip/palate syndrome 3, 604292 (3), Autosomal dominant; Hay-Wells syndrome, 106260 (3), Autosomal dominant; Split-hand/foot malformation 4, 605289 (3), Autosomal dominant; Orofacial cleft 8, 618149 (3); Rapp-Hodgkin syndrome, 129400 (3), Autosomal dominant; ADULT syndrome, 103285 (3), Autosomal dominant; Limb-mammary syndrome, 603543 (3), Autosomal dom…	6	2:2; 6:1; 7:2; 31:1; 32:3; 43:2;
STPG2	ENSG00000163116	11	2.6	4	98105244	99064391	-	5	2:2; 6:1; 7:3; 31:3; 32:2;
STON1	ENSG00000243244	11	2.6	2	48756522	48826025	-	6	2:2; 5:1; 7:1; 31:3; 32:2; 43:2;
STK32A	ENSG00000169302	11	2.6	5	146614526	146767415	-	6	2:3; 6:1; 7:3; 31:2; 33:1; 43:1;
ST6GALNAC3	ENSG00000184005	11	2.6	1	76540404	77100286	-	7	2:1; 7:3; 26:1; 31:3; 32:1; 43:1; 44:1;
SRPRB	ENSG00000144867	11	2.6	3	133502877	133544616	-	5	2:2; 5:1; 7:2; 31:5; 43:1;
SPINK5	ENSG00000133710	11	2.6	5	147405246	147516852	Netherton syndrome, 256500 (3), Autosomal recessive	4	2:4; 7:3; 31:3; 32:1;
SLCO4A1	ENSG00000101187	11	2.6	20	61273797	61317137	-	5	2:1; 5:1; 7:1; 31:7; 32:1;
RP11-433C9.2	ENSG00000224153	11	2.6	3	184119325	184157436	-	5	2:2; 5:1; 7:3; 31:4; 43:1;
RASGEF1B	ENSG00000138670	11	2.6	4	82347547	82965397	-	5	2:3; 5:2; 6:1; 7:2; 32:3;
PRELID2	ENSG00000186314	11	2.6	5	144851362	145214932	-	7	2:1; 5:1; 6:1; 7:2; 31:3; 32:1; 43:2;
PDSS1	ENSG00000148459	11	2.6	10	26986588	27035727	Coenzyme Q10 deficiency, primary, 2, 614651 (3), Autosomal recessive	7	2:2; 5:1; 6:1; 7:2; 31:2; 32:1; 43:2;
PDE4B	ENSG00000184588	11	2.6	1	66258197	66840259	-	6	2:2; 7:1; 18:1; 31:3; 32:2; 43:2;
PAN3	ENSG00000152520	11	2.6	13	28712643	28869475	-	5	5:1; 7:3; 31:2; 32:3; 43:2;
OR2L13	ENSG00000196071	11	2.6	1	248100493	248264224	-	6	5:3; 6:1; 7:2; 17:1; 31:2; 32:2;
NEGR1	ENSG00000172260	11	2.6	1	71861623	72748417	-	5	2:3; 7:2; 31:4; 32:1; 43:1;
NDUFA10	ENSG00000130414	11	2.6	2	240831867	240964819	Mitochondrial complex I deficiency, nuclear type 22, 618243 (3), Autosomal recessive	5	2:3; 7:2; 8:1; 31:3; 43:2;
MFF	ENSG00000168958	11	2.6	2	228189867	228222550	Encephalopathy due to defective mitochondrial and peroxisomal fission 2, 617086 (3), Autosomal recessive	4	5:4; 6:2; 17:2; 31:3;
METTL21A	ENSG00000144401	11	2.6	2	208445355	208490652	-	6	2:1; 5:1; 7:3; 31:3; 32:1; 43:2;
ME3	ENSG00000151376	11	2.6	11	86152150	86383678	-	6	5:1; 6:1; 17:1; 31:3; 32:2; 43:3;
LRRN1	ENSG00000175928	11	2.6	3	3841121	3889387	-	6	2:1; 5:1; 7:3; 31:2; 32:2; 43:2;
LARGE	ENSG00000133424	11	2.6	22	33558212	34318829	Muscular dystrophy-dystroglycanopathy (congenital with mental retardation), type B, 6, 608840 (3), Autosomal recessive; Muscular dystrophy-dystroglycanopathy (congenital with brain and eye anomalies), type A, 6, 613154 (3), Autosomal recessive	7	5:3; 6:1; 7:3; 18:1; 29:1; 30:1; 31:1;
IPP	ENSG00000197429	11	2.6	1	46159996	46216322	-	7	2:1; 5:1; 6:1; 7:2; 31:4; 32:1; 43:1;
HKDC1	ENSG00000156510	11	2.6	10	70980059	71027315	Retinitis pigmentosa 92, 619614 (3), Autosomal recessive	4	2:2; 5:1; 31:7; 43:1;
GUSB	ENSG00000169919	11	2.6	7	65425671	65447301	Mucopolysaccharidosis VII, 253220 (3), Autosomal recessive	7	2:1; 5:1; 7:3; 29:1; 31:2; 32:2; 43:1;
GUCY1A2	ENSG00000152402	11	2.6	11	106544738	106889250	-	5	2:2; 5:2; 7:3; 31:3; 32:1;
GALNT18	ENSG00000110328	11	2.6	11	11292423	11643552	-	5	2:2; 5:1; 7:2; 31:4; 32:2;
GALNT15	ENSG00000131386	11	2.6	3	16216156	16273499	-	6	2:1; 5:1; 7:3; 31:3; 32:1; 43:2;
FGF12	ENSG00000114279	11	2.6	3	191857184	192485553	Developmental and epileptic encephalopathy 47, 617166 (3), Autosomal dominant	7	2:1; 6:1; 7:2; 18:1; 31:3; 32:1; 43:2;
ERV3-1	ENSG00000213462	11	2.6	7	64451187	64467121	-	7	2:1; 5:1; 7:3; 29:1; 31:2; 32:2; 43:1;
EIF2B5	ENSG00000145191	11	2.6	3	183852826	184402546	Ovarioleukodystrophy, 603896 (3), Autosomal recessive; Leukoencephalopathy with vanishing white matter, 603896 (3), Autosomal recessive	5	2:2; 5:1; 7:3; 31:4; 43:1;
DST	ENSG00000151914	11	2.6	6	56322785	56819426	Neuropathy, hereditary sensory and autonomic, type VI, 614653 (3), Autosomal recessive; Epidermolysis bullosa simplex 3, localized or generalized intermediate, with bp230 deficiency, 615425 (3), Autosomal recessive	6	2:2; 7:3; 17:2; 31:2; 32:1; 43:1;
DNAJC24	ENSG00000170946	11	2.6	11	31391387	31453396	-	5	2:1; 5:1; 7:2; 31:5; 43:2;
COL4A2	ENSG00000134871	11	2.6	13	110958159	111165374	Brain small vessel disease 2, 614483 (3), Autosomal dominant; {Hemorrhage, intracerebral, susceptibility to}, 614519 (3)	6	2:1; 7:3; 17:1; 31:2; 32:1; 43:3;
CDKAL1	ENSG00000145996	11	2.6	6	20534688	21232635	-	7	5:1; 7:2; 10:1; 17:1; 29:1; 31:3; 32:2;
CCNY	ENSG00000108100	11	2.6	10	35535953	35860852	-	5	2:1; 6:1; 7:3; 31:4; 32:2;
CAMTA1	ENSG00000171735	11	2.6	1	6845384	7829766	Cerebellar dysfunction with variable cognitive and behavioral abnormalities, 614756 (3), Autosomal dominant	5	2:2; 7:1; 31:5; 32:2; 43:1;
CACNA2D1	ENSG00000153956	11	2.6	7	81575760	82073114	-	5	2:2; 5:1; 7:2; 31:4; 43:2;
C1orf227	ENSG00000185523	11	2.6	1	213003483	213020991	-	5	5:1; 17:1; 31:5; 32:1; 43:3;
BCR	ENSG00000186716	11	2.6	22	23521891	23660224	Leukemia, chronic myeloid, Philadelphia chromosome positive, somatic, 608232 (4); Leukemia, acute lymphocytic, Philadelphia chromosome positive, somatic, 613065 (4)	5	2:3; 5:1; 6:1; 31:4; 43:2;
BCAS1	ENSG00000064787	11	2.6	20	52553316	52687304	-	6	2:1; 4:1; 6:1; 31:4; 32:2; 43:2;
ATP13A4	ENSG00000127249	11	2.6	3	193119866	193310900	-	7	2:1; 6:1; 7:2; 17:1; 31:3; 32:2; 43:1;
ASL	ENSG00000126522	11	2.6	7	65540785	65558545	Argininosuccinic aciduria, 207900 (3), Autosomal recessive	7	2:1; 5:1; 7:3; 29:1; 31:2; 32:2; 43:1;
ADAM12	ENSG00000148848	11	2.6	10	127700950	128077024	-	5	2:2; 7:1; 31:4; 32:3; 43:1;
AC104057.1	ENSG00000269558	11	2.6	7	65112081	65113280	-	7	2:1; 5:1; 7:3; 29:1; 31:2; 32:2; 43:1;
AC008267.1	ENSG00000267941	11	2.6	7	65939543	65940709	-	7	2:1; 5:1; 7:3; 29:1; 31:2; 32:2; 43:1;
ZNF664	ENSG00000179195	10	2.4	12	124456392	124499986	-	4	5:5; 7:3; 31:1; 34:1;
WDR27	ENSG00000184465	10	2.4	6	169857307	170102159	-	6	2:1; 5:2; 6:2; 7:1; 13:1; 31:3;
VIT	ENSG00000205221	10	2.4	2	36923833	37041935	-	4	2:2; 6:2; 7:3; 31:3;
TRPC4AP	ENSG00000100991	10	2.4	20	33590207	33680674	-	4	2:2; 7:3; 31:3; 32:2;
TNIK	ENSG00000154310	10	2.4	3	170779128	171178197	Intellectual developmental disorder, autosomal recessive 54, 617028 (3), Autosomal recessive	4	2:1; 30:1; 31:5; 32:3;
TIMP4	ENSG00000157150	10	2.4	3	12194551	12200851	-	6	2:1; 6:1; 7:3; 31:1; 32:3; 43:1;
TCF7L1	ENSG00000152284	10	2.4	2	85360533	85537511	-	6	2:1; 5:1; 7:3; 31:3; 32:1; 43:1;
TAOK1	ENSG00000160551	10	2.4	17	27717482	27878922	Developmental delay with or without intellectual impairment or behavioral abnormalities, 619575 (3), Autosomal dominant	4	2:3; 7:3; 31:3; 32:1;
SYPL1	ENSG00000008282	10	2.4	7	105730949	105753022	-	7	2:2; 5:1; 6:1; 7:2; 31:1; 32:1; 43:2;
SV2C	ENSG00000122012	10	2.4	5	75378997	75649764	-	4	2:1; 7:2; 31:5; 43:2;
ST7	ENSG00000004866	10	2.4	7	116593292	116870157	-	7	2:1; 5:1; 7:2; 17:1; 31:2; 32:2; 43:1;
SLIT2	ENSG00000145147	10	2.4	4	20254883	20622184	-	6	2:2; 5:1; 6:1; 7:1; 31:3; 43:2;
SDK1	ENSG00000146555	10	2.4	7	3341080	4308632	-	7	2:2; 5:1; 6:1; 7:1; 17:1; 31:3; 43:1;
RSRC1	ENSG00000174891	10	2.4	3	157823644	158263519	Intellectual developmental disorder, autosomal recessive 70, 618402 (3), Autosomal recessive	5	2:1; 6:1; 7:2; 31:4; 32:2;
RPN2	ENSG00000118705	10	2.4	20	35806813	35870022	-	5	2:3; 7:3; 17:1; 31:2; 43:1;
PTEN	ENSG00000171862	10	2.4	10	89622870	89731687	{Glioma susceptibility 2}, 613028 (3); {Meningioma}, 607174 (3), Autosomal dominant; Cowden syndrome 1, 158350 (3), Autosomal dominant; Lhermitte-Duclos disease, 158350 (3), Autosomal dominant; Prostate cancer, somatic, 176807 (3); Macrocephaly/autism syndrome, 605309 (3), Autosomal dominant	4	5:2; 30:1; 31:6; 35:1;
POLE2	ENSG00000100479	10	2.4	14	50110273	50155140	-	5	5:3; 6:1; 7:3; 32:1; 43:2;
NLRP1	ENSG00000091592	10	2.4	17	5402747	5522744	{Vitiligo-associated multiple autoimmune disease susceptibility 1}, 606579 (3); ?Respiratory papillomatosis, juvenile recurrent, congenital, 618803 (3), Autosomal recessive; Autoinflammation with arthritis and dyskeratosis, 617388 (3), Autosomal dominant, Autosomal recessive; Palmoplantar carcinoma, multiple self-healing, 615225 (3), Autosomal dominant	5	2:3; 7:3; 31:2; 32:1; 43:1;
NLN	ENSG00000123213	10	2.4	5	65018023	65167553	-	5	2:2; 7:1; 31:3; 32:2; 43:2;
NHS	ENSG00000188158	10	2.4	X	17393543	17754114	Cataract 40, X-linked, 302200 (3), X-linked; Nance-Horan syndrome, 302350 (3), X-linked dominant	6	2:1; 7:3; 26:1; 31:3; 32:1; 43:1;
MICU3	ENSG00000155970	10	2.4	8	16884747	16980153	-	6	2:1; 5:1; 6:1; 7:3; 31:3; 43:1;
MDGA2	ENSG00000272781	10	2.4	14	47311134	48143999	-	5	2:2; 6:3; 31:1; 32:2; 43:2;
MDGA2	ENSG00000139915	10	2.4	14	47308826	48144157	-	5	2:2; 6:3; 31:1; 32:2; 43:2;
LINC01098	ENSG00000231171	10	2.4	4	178649911	178911904	-	5	2:1; 7:2; 31:4; 32:2; 43:1;
KCNH7	ENSG00000184611	10	2.4	2	163227917	163695240	-	4	2:3; 7:2; 31:4; 43:1;
KCNH1	ENSG00000143473	10	2.4	1	210856555	211307457	Zimmermann-Laband syndrome 1, 135500 (3), Autosomal dominant; Temple-Baraitser syndrome, 611816 (3), Autosomal dominant	6	2:1; 5:1; 6:1; 7:1; 17:1; 31:5;
ISPD	ENSG00000214960	10	2.4	7	16130817	16460947	Muscular dystrophy-dystroglycanopathy (limb-girdle), type C, 7, 616052 (3), Autosomal recessive; Muscular dystrophy-dystroglycanopathy (congenital with brain and eye anomalies), type A, 7, 614643 (3), Autosomal recessive	5	5:2; 7:2; 31:4; 32:1; 43:1;
GPC5	ENSG00000179399	10	2.4	13	92050929	93519490	-	5	2:1; 7:3; 31:4; 32:1; 43:1;
GALNT13	ENSG00000144278	10	2.4	2	154728426	155310361	-	4	5:1; 7:3; 31:5; 43:1;
GABRG1	ENSG00000163285	10	2.4	4	46037786	46126098	-	6	2:1; 6:1; 7:1; 31:4; 32:2; 43:1;
EYA1	ENSG00000104313	10	2.4	8	72109668	72274467	Branchiootic syndrome 1, 602588 (3), Autosomal dominant; Branchiootorenal syndrome 1, with or without cataracts, 113650 (3), Autosomal dominant; Anterior segment anomalies with or without cataract, 602588 (3), Autosomal dominant; ?Otofaciocervical syndrome, 166780 (3), Autosomal dominant	6	2:3; 6:1; 7:2; 31:2; 32:1; 43:1;
EPHA10	ENSG00000183317	10	2.4	1	38179552	38230805	-	6	2:1; 5:1; 7:3; 31:3; 32:1; 43:1;
DLGAP1	ENSG00000170579	10	2.4	18	3496030	4455335	-	6	2:2; 5:1; 7:2; 31:3; 32:1; 43:1;
DHCR24	ENSG00000116133	10	2.4	1	55315306	55352891	Desmosterolosis, 602398 (3), Autosomal recessive	6	2:2; 5:1; 7:2; 31:3; 32:1; 43:1;
CDH13	ENSG00000140945	10	2.4	16	82660408	83830204	-	6	2:2; 7:3; 10:1; 31:1; 32:1; 43:2;
CCDC50	ENSG00000152492	10	2.4	3	191046866	191116459	?Deafness, autosomal dominant 44, 607453 (3), Autosomal dominant	5	2:2; 7:1; 31:5; 32:1; 43:1;
C1orf87	ENSG00000162598	10	2.4	1	60452941	60539442	-	6	2:2; 5:1; 7:2; 31:3; 32:1; 43:1;
C11orf49	ENSG00000149179	10	2.4	11	46958240	47185936	-	4	2:1; 5:2; 7:3; 31:4;
BTBD19	ENSG00000222009	10	2.4	1	45274154	45281257	-	7	2:1; 5:1; 6:1; 17:1; 31:3; 32:2; 43:1;
BAI3	ENSG00000135298	10	2.4	6	69345259	70099403	-	7	2:1; 6:1; 7:2; 17:3; 31:1; 32:1; 43:1;
ADORA3	ENSG00000121933	10	2.4	1	112025970	112106584	-	6	2:1; 5:1; 7:3; 31:3; 32:1; 43:1;
ACVR1C	ENSG00000123612	10	2.4	2	158383279	158485517	-	6	2:1; 5:1; 7:2; 31:3; 32:2; 43:1;
ABCA6	ENSG00000154262	10	2.4	17	67074843	67138029	-	6	2:2; 5:1; 6:1; 7:2; 31:3; 43:1;
ZNF529	ENSG00000186020	9	2.2	19	37025676	37096178	-	4	2:1; 7:3; 31:4; 43:1;
ZFYVE28	ENSG00000159733	9	2.2	4	2271309	2420390	-	5	6:1; 7:2; 31:2; 32:1; 43:3;
ZFPM2	ENSG00000169946	9	2.2	8	106330920	106816760	Diaphragmatic hernia 3, 610187 (3); 46XY sex reversal 9, 616067 (3), Autosomal dominant; Tetralogy of Fallot, 187500 (3), Autosomal dominant	5	2:2; 7:1; 31:4; 32:1; 43:1;
XRCC4	ENSG00000152422	9	2.2	5	82373317	82649606	Short stature, microcephaly, and endocrine dysfunction, 616541 (3), Autosomal recessive	4	2:3; 7:1; 31:4; 32:1;
WIPF2	ENSG00000171475	9	2.2	17	38375556	38440388	-	5	2:1; 6:1; 7:3; 31:2; 43:2;
WBSCR28	ENSG00000175877	9	2.2	7	73275489	73280223	-	3	5:5; 7:3; 31:1;
WBSCR27	ENSG00000165171	9	2.2	7	73248920	73256865	-	3	5:5; 7:3; 31:1;
WBSCR22	ENSG00000071462	9	2.2	7	73097355	73119491	-	3	5:5; 7:3; 31:1;
WBSCR17	ENSG00000185274	9	2.2	7	70597155	71178585	-	3	5:5; 7:3; 31:1;
VPS37D	ENSG00000176428	9	2.2	7	73082155	73086442	-	3	5:5; 7:3; 31:1;
USP9X	ENSG00000124486	9	2.2	X	40944888	41095832	Intellectual developmental disorder, X-linked 99, 300919 (3), X-linked recessive; Intellectual developmental disorder, X-linked 99, syndromic, female-restricted, 300968 (3), X-linked dominant	4	5:2; 6:1; 17:2; 31:4;
UGT2B7	ENSG00000171234	9	2.2	4	69917081	69978705	-	5	2:1; 5:1; 7:2; 31:4; 32:1;
UBE3D	ENSG00000118420	9	2.2	6	83602117	83775560	-	6	2:1; 5:1; 7:3; 17:2; 31:1; 32:1;
TUBA3E	ENSG00000152086	9	2.2	2	130949318	130956034	-	4	2:1; 7:2; 31:5; 43:1;
TRIM74	ENSG00000155428	9	2.2	7	72430016	72439997	-	3	5:5; 7:3; 31:1;
TRIM50	ENSG00000146755	9	2.2	7	72726535	72742085	-	3	5:5; 7:3; 31:1;
TMEM70	ENSG00000175606	9	2.2	8	74884672	74895018	Mitochondrial complex V (ATP synthase) deficiency, nuclear type 2, 614052 (3), Autosomal recessive	7	5:1; 6:1; 13:1; 18:1; 31:2; 32:2; 44:1;
TMEM66	ENSG00000133872	9	2.2	8	29920528	29940723	-	6	5:2; 6:2; 10:1; 17:1; 31:2; 32:1;
TMEM255B	ENSG00000184497	9	2.2	13	114462216	114514926	-	6	2:2; 5:1; 7:2; 31:2; 32:1; 43:1;
TGFBR3	ENSG00000069702	9	2.2	1	92145902	92371892	-	5	2:1; 5:1; 31:5; 32:1; 43:1;
TBL2	ENSG00000106638	9	2.2	7	72983262	72993121	-	3	5:5; 7:3; 31:1;
TBCK	ENSG00000145348	9	2.2	4	106962756	107242652	Hypotonia, infantile, with psychomotor retardation and characteristic facies 3, 616900 (3), Autosomal recessive	6	2:2; 5:1; 6:1; 7:1; 31:3; 32:1;
STX1A	ENSG00000106089	9	2.2	7	73113536	73134002	-	3	5:5; 7:3; 31:1;
SPATA6	ENSG00000132122	9	2.2	1	48761044	48937845	-	5	2:2; 5:2; 31:3; 32:1; 43:1;
SP140L	ENSG00000185404	9	2.2	2	231191899	231268447	-	5	5:1; 7:2; 31:4; 32:1; 43:1;
SP140	ENSG00000079263	9	2.2	2	231067826	231223762	-	5	5:1; 7:2; 31:4; 32:1; 43:1;
SLC5A9	ENSG00000117834	9	2.2	1	48688357	48714316	-	5	2:3; 5:1; 31:3; 32:1; 43:1;
SLC45A4	ENSG00000022567	9	2.2	8	142217265	142318404	-	5	5:1; 6:3; 7:3; 31:1; 32:1;
SLC2A9	ENSG00000109667	9	2.2	4	9772777	10056560	{Uric acid concentration, serum, QTL 2}, 612076 (3), Autosomal dominant, Autosomal recessive; Hypouricemia, renal, 2, 612076 (3), Autosomal dominant, Autosomal recessive	6	2:3; 5:1; 6:1; 7:1; 31:1; 32:2;
SERPINF2	ENSG00000167711	9	2.2	17	1646130	1658562	Alpha-2-plasmin inhibitor deficiency, 262850 (3), Autosomal recessive	4	2:1; 6:1; 31:6; 32:1;
SEMA5A	ENSG00000112902	9	2.2	5	9035138	9546187	-	4	2:3; 7:3; 31:1; 43:2;
SEMA3E	ENSG00000170381	9	2.2	7	82993222	83278326	?CHARGE syndrome, 214800 (3), Autosomal dominant	6	5:1; 6:1; 7:1; 31:2; 32:2; 43:2;
SATB2	ENSG00000119042	9	2.2	2	200134223	200335989	Glass syndrome, 612313 (3), Autosomal dominant	4	2:1; 7:3; 31:4; 32:1;
RUNX1	ENSG00000159216	9	2.2	21	36160098	37376965	Platelet disorder, familial, with associated myeloid malignancy, 601399 (3), Autosomal dominant; Leukemia, acute myeloid, 601626 (3), Autosomal dominant, Somatic mutation	4	6:1; 7:3; 31:2; 43:3;
RP5-1052I5.2	ENSG00000267561	9	2.2	1	87458692	87634884	-	6	2:1; 5:1; 7:2; 31:3; 32:1; 43:1;
PRKCB	ENSG00000166501	9	2.2	16	23847322	24231932	-	5	5:1; 7:4; 31:2; 32:1; 39:1;
PRKAA1	ENSG00000132356	9	2.2	5	40759481	40798476	-	5	2:1; 5:1; 7:3; 31:3; 32:1;
POM121	ENSG00000196313	9	2.2	7	72349936	72421979	-	3	5:5; 7:3; 31:1;
PLSCR4	ENSG00000114698	9	2.2	3	145910126	145968966	-	5	2:1; 7:3; 31:3; 32:1; 43:1;
PCMTD1	ENSG00000168300	9	2.2	8	52730140	52811735	-	4	2:2; 7:2; 31:4; 32:1;
PALM2	ENSG00000243444	9	2.2	9	112403068	112713755	-	6	2:1; 6:1; 7:3; 31:1; 32:1; 43:2;
OR2L5	ENSG00000197454	9	2.2	1	248185250	248186188	-	5	5:3; 6:1; 17:1; 31:2; 32:2;
OR2L2	ENSG00000203663	9	2.2	1	248201474	248202607	-	5	5:3; 6:1; 17:1; 31:2; 32:2;
NSUN5	ENSG00000130305	9	2.2	7	72716514	72722864	-	3	5:5; 7:3; 31:1;
MLXIPL	ENSG00000009950	9	2.2	7	73007524	73038873	-	3	5:5; 7:3; 31:1;
LONP1	ENSG00000196365	9	2.2	19	5691845	5720583	CODAS syndrome, 600373 (3), Autosomal recessive	4	5:6; 7:1; 17:1; 31:1;
LITAF	ENSG00000189067	9	2.2	16	11641853	11730237	Charcot-Marie-Tooth disease, type 1C, 601098 (3), Autosomal dominant	6	2:1; 6:1; 7:3; 31:2; 32:1; 43:1;
LHFPL3	ENSG00000187416	9	2.2	7	103969104	104549001	-	6	2:1; 5:1; 7:3; 31:1; 32:1; 43:2;
KIAA0825	ENSG00000185261	9	2.2	5	93488671	93954309	Polydactyly, postaxial, type A10, 618498 (3), Autosomal recessive	3	2:3; 7:2; 31:4;
IMMP2L	ENSG00000184903	9	2.2	7	110303110	111202573	-	4	5:1; 7:3; 31:3; 32:2;
HS2ST1	ENSG00000153936	9	2.2	1	87380331	87602334	Neurofacioskeletal syndrome with or without renal agenesis, 619194 (3), Autosomal recessive	6	2:1; 5:1; 7:2; 31:3; 32:1; 43:1;
HIVEP3	ENSG00000127124	9	2.2	1	41972036	42501596	-	6	2:1; 5:1; 7:2; 31:3; 32:1; 43:1;
GSDMD	ENSG00000104518	9	2.2	8	144635377	144645232	-	4	2:2; 7:1; 31:5; 43:1;
GLIS1	ENSG00000174332	9	2.2	1	53971910	54199877	-	6	2:2; 5:1; 7:1; 31:3; 32:1; 43:1;
FZD9	ENSG00000188763	9	2.2	7	72848109	72850450	-	3	5:5; 7:3; 31:1;
FOXJ3	ENSG00000198815	9	2.2	1	42642210	42801548	-	6	2:1; 5:1; 7:2; 31:3; 32:1; 43:1;
FKBP6	ENSG00000077800	9	2.2	7	72742167	72772634	-	3	5:5; 7:3; 31:1;
FGF22	ENSG00000070388	9	2.2	19	639879	643703	-	2	5:7; 6:2;
FARP1	ENSG00000152767	9	2.2	13	98794816	99102027	-	4	5:4; 7:2; 16:1; 17:2;
FAM184A	ENSG00000111879	9	2.2	6	119280928	119470552	-	5	2:2; 5:1; 7:3; 17:1; 31:2;
EPS8	ENSG00000151491	9	2.2	12	15773092	16035263	?Deafness, autosomal recessive 102, 615974 (3), Autosomal recessive	5	6:1; 7:3; 29:1; 31:2; 43:2;
EIF2B3	ENSG00000070785	9	2.2	1	45316450	45452282	Leukoencephalopathy with vanishing white matter, 603896 (3), Autosomal recessive	6	2:1; 5:1; 7:1; 31:3; 32:2; 43:1;
DYM	ENSG00000141627	9	2.2	18	46570039	46987717	Smith-McCort dysplasia, 607326 (3), Autosomal recessive; Dyggve-Melchior-Clausen disease, 223800 (3), Autosomal recessive	6	2:1; 6:1; 7:1; 10:1; 31:4; 32:1;
DPF3	ENSG00000205683	9	2.2	14	73086004	73360809	-	4	7:1; 31:4; 32:2; 43:2;
DNAJC30	ENSG00000176410	9	2.2	7	73095299	73097783	Leber hereditary optic neuropathy, autosomal recessive, 619382 (3), Autosomal recessive	3	5:5; 7:3; 31:1;
CMYA5	ENSG00000164309	9	2.2	5	78985700	79096063	-	5	2:1; 7:1; 31:4; 32:1; 43:2;
CLDN4	ENSG00000189143	9	2.2	7	73213872	73247014	-	3	5:5; 7:3; 31:1;
CLDN3	ENSG00000165215	9	2.2	7	73183328	73184600	-	3	5:5; 7:3; 31:1;
CECR2	ENSG00000099954	9	2.2	22	17840837	18037850	-	3	5:3; 6:1; 31:5;
CD2AP	ENSG00000198087	9	2.2	6	47445525	47594999	Glomerulosclerosis, focal segmental, 3, 607832 (3)	4	5:3; 6:1; 17:1; 31:4;
CCNB1	ENSG00000134057	9	2.2	5	68462837	68474072	-	5	2:1; 5:2; 7:1; 17:1; 31:4;
CALN1	ENSG00000183166	9	2.2	7	71244476	71912136	-	3	5:5; 7:3; 31:1;
C1orf177	ENSG00000162398	9	2.2	1	55271736	55307925	-	5	2:2; 5:1; 31:3; 32:2; 43:1;
BCL7B	ENSG00000106635	9	2.2	7	72950686	72972332	-	3	5:5; 7:3; 31:1;
BAZ1B	ENSG00000009954	9	2.2	7	72854728	72936608	-	3	5:5; 7:3; 31:1;
AVEN	ENSG00000169857	9	2.2	15	34158428	34331377	-	5	7:3; 18:1; 31:3; 32:1; 43:1;
AUTS2	ENSG00000158321	9	2.2	7	69063905	70258054	Intellectual developmental disorder, autosomal dominant 26, 615834 (3), Autosomal dominant	3	5:5; 7:3; 31:1;
ALDH1A1	ENSG00000165092	9	2.2	9	75515578	75695358	-	4	5:1; 7:3; 31:3; 43:2;
AC005488.1	ENSG00000267985	9	2.2	7	72459478	72464996	-	3	5:5; 7:3; 31:1;
ABHD11	ENSG00000106077	9	2.2	7	73150424	73153197	-	3	5:5; 7:3; 31:1;
AATK	ENSG00000181409	9	2.2	17	79091095	79139877	-	3	5:5; 6:1; 7:3;
ZYG11B	ENSG00000162378	8	1.9	1	53192126	53293014	-	5	2:2; 5:1; 31:3; 32:1; 43:1;
ZYG11A	ENSG00000203995	8	1.9	1	53308183	53360670	-	5	2:2; 5:1; 31:3; 32:1; 43:1;
ZPBP	ENSG00000042813	8	1.9	7	49890017	50160925	?Spermatogenic failure 66, 619799 (3), Autosomal recessive	5	2:1; 7:1; 31:4; 43:1; 44:1;
ZNF143	ENSG00000166478	8	1.9	11	9481866	9550071	-	5	2:1; 5:1; 7:3; 31:2; 32:1;
ZFYVE9	ENSG00000157077	8	1.9	1	52608046	52812358	-	5	2:2; 5:1; 31:3; 32:1; 43:1;
ZCCHC11	ENSG00000134744	8	1.9	1	52873954	53019159	-	5	2:2; 5:1; 31:3; 32:1; 43:1;
YIPF1	ENSG00000058799	8	1.9	1	54317392	54356407	-	5	2:2; 5:1; 31:3; 32:1; 43:1;
WSCD1	ENSG00000179314	8	1.9	17	5675554	6027747	-	6	2:2; 5:1; 7:2; 31:1; 32:1; 43:1;
WNT7B	ENSG00000188064	8	1.9	22	46316242	46373009	-	3	5:5; 7:2; 16:1;
USP24	ENSG00000162402	8	1.9	1	55532032	55680786	-	5	2:2; 5:1; 31:3; 32:1; 43:1;
USP1	ENSG00000162607	8	1.9	1	62901968	62917475	-	5	2:2; 5:1; 31:3; 32:1; 43:1;
UQCRH	ENSG00000173660	8	1.9	1	46769303	46782448	-	5	2:2; 5:1; 31:3; 32:1; 43:1;
TXNDC12	ENSG00000117862	8	1.9	1	52485803	52521843	-	5	2:2; 5:1; 31:3; 32:1; 43:1;
TUBGCP2	ENSG00000130640	8	1.9	10	135093135	135125841	Pachygyria, microcephaly, developmental delay, and dysmorphic facies, with or without seizures, 618737 (3), Autosomal recessive	4	2:1; 5:3; 13:1; 31:3;
TTC4	ENSG00000243725	8	1.9	1	55181495	55208330	-	5	2:2; 5:1; 31:3; 32:1; 43:1;
TTC39A	ENSG00000085831	8	1.9	1	51752930	51810788	-	5	2:2; 5:1; 31:3; 32:1; 43:1;
TTC22	ENSG00000006555	8	1.9	1	55245385	55266940	-	5	2:2; 5:1; 31:3; 32:1; 43:1;
TSPAN1	ENSG00000117472	8	1.9	1	46640745	46651630	-	5	2:2; 5:1; 31:3; 32:1; 43:1;
TSHR	ENSG00000165409	8	1.9	14	81421333	81612646	Hyperthyroidism, familial gestational, 603373 (3), Autosomal dominant; Hyperthyroidism, nonautoimmune, 609152 (3), Autosomal dominant; Thyroid adenoma, hyperfunctioning, somatic (3); Hypothyroidism, congenital, nongoitrous, 1, 275200 (3), Autosomal recessive; Thyroid carcinoma with thyrotoxicosis, somatic (3)	4	2:1; 7:3; 31:3; 32:1;
TRABD2B	ENSG00000269113	8	1.9	1	48226200	48462567	-	5	2:2; 5:1; 31:3; 32:1; 43:1;
TMEM61	ENSG00000143001	8	1.9	1	55446465	55457966	-	5	2:2; 5:1; 31:3; 32:1; 43:1;
TMEM59	ENSG00000116209	8	1.9	1	54497347	54519177	-	5	2:2; 5:1; 31:3; 32:1; 43:1;
TMEM156	ENSG00000121895	8	1.9	4	38968365	39034542	-	4	7:3; 31:3; 32:1; 43:1;
TM2D1	ENSG00000162604	8	1.9	1	62146718	62191095	-	5	2:2; 5:1; 31:3; 32:1; 43:1;
TEX38	ENSG00000186118	8	1.9	1	47134527	47139266	-	5	2:2; 5:1; 31:3; 32:1; 43:1;
TCTEX1D4	ENSG00000188396	8	1.9	1	45271585	45272957	-	5	2:1; 5:1; 31:3; 32:2; 43:1;
TCEANC2	ENSG00000116205	8	1.9	1	54519260	54578192	-	5	2:2; 5:1; 31:3; 32:1; 43:1;
TAL1	ENSG00000162367	8	1.9	1	47681962	47697892	Leukemia, T-cell acute lymphocytic, somatic, 613065 (3)	5	2:2; 5:1; 31:3; 32:1; 43:1;
TACSTD2	ENSG00000184292	8	1.9	1	59041099	59043166	Corneal dystrophy, gelatinous drop-like, 204870 (3), Autosomal recessive	5	2:2; 5:1; 31:3; 32:1; 43:1;
SVIL	ENSG00000197321	8	1.9	10	29746267	30025710	Myofibrillar myopathy 10, 619040 (3), Autosomal recessive	5	6:1; 7:2; 31:2; 32:1; 43:2;
STXBP3	ENSG00000116266	8	1.9	1	109289296	109352148	-	6	2:1; 5:1; 7:1; 31:3; 32:1; 43:1;
STIL	ENSG00000123473	8	1.9	1	47715811	47779819	Microcephaly 7, primary, autosomal recessive, 612703 (3), Autosomal recessive	5	2:2; 5:1; 31:3; 32:1; 43:1;
SSBP3-AS1	ENSG00000198711	8	1.9	1	54703710	54704736	-	5	2:2; 5:1; 31:3; 32:1; 43:1;
SSBP3	ENSG00000157216	8	1.9	1	54691105	54879152	-	5	2:2; 5:1; 31:3; 32:1; 43:1;
SPATA17	ENSG00000162814	8	1.9	1	217804666	218045038	-	5	5:1; 7:3; 17:1; 31:2; 43:1;
SNX7	ENSG00000162627	8	1.9	1	99127236	99226056	-	6	2:1; 5:1; 7:2; 31:2; 32:1; 43:1;
SEP15	ENSG00000183291	8	1.9	1	87328132	87380107	-	6	2:1; 5:1; 6:1; 31:3; 32:1; 43:1;
SCP2	ENSG00000116171	8	1.9	1	53392901	53517375	?Leukoencephalopathy with dystonia and motor neuropathy, 613724 (3), Autosomal recessive	5	2:2; 5:1; 31:3; 32:1; 43:1;
RPS8	ENSG00000142937	8	1.9	1	45240923	45244451	-	5	2:1; 5:1; 31:3; 32:2; 43:1;
RPRD2	ENSG00000163125	8	1.9	1	150335567	150449042	-	6	5:1; 7:1; 10:1; 17:1; 31:3; 32:1;
RP11-446E24.4	ENSG00000256407	8	1.9	1	54606897	54665746	-	5	2:2; 5:1; 31:3; 32:1; 43:1;
RORB	ENSG00000198963	8	1.9	9	77112281	77308093	{Epilepsy, idiopathic generalized, susceptibility to, 15}, 618357 (3), Autosomal dominant	8	7:1; 9:1; 29:1; 30:1; 31:1; 32:1; 39:1; 43:1;
ROR1	ENSG00000185483	8	1.9	1	64239693	64647181	?Deafness, autosomal recessive 108, 617654 (3), Autosomal recessive	5	2:2; 10:1; 31:3; 32:1; 43:1;
RNF11	ENSG00000123091	8	1.9	1	51701943	51739127	-	5	2:2; 5:1; 31:3; 32:1; 43:1;
RCN1	ENSG00000049449	8	1.9	11	31833939	32127301	-	6	5:1; 6:1; 7:2; 31:1; 32:2; 43:1;
RAD54L	ENSG00000085999	8	1.9	1	46713360	46744145	{Breast cancer, invasive ductal}, 114480 (3), Autosomal dominant, Somatic mutation; Adenocarcinoma, colonic, somatic (3); Lymphoma, non-Hodgkin, somatic, 605027 (3)	5	2:2; 5:1; 31:3; 32:1; 43:1;
RABGAP1L	ENSG00000152061	8	1.9	1	174128548	174964445	-	4	2:2; 5:1; 7:1; 31:4;
RAB3B	ENSG00000169213	8	1.9	1	52373628	52456436	-	5	2:2; 5:1; 31:3; 32:1; 43:1;
PTPRA	ENSG00000132670	8	1.9	20	2844830	3019722	-	4	2:2; 7:3; 31:2; 32:1;
PTCH2	ENSG00000117425	8	1.9	1	45285516	45308735	Medulloblastoma, somatic, 155255 (3); Basal cell nevus syndrome, 109400 (3), Autosomal dominant; Basal cell carcinoma, somatic, 605462 (3)	5	2:1; 5:1; 31:3; 32:2; 43:1;
PRPF38A	ENSG00000134748	8	1.9	1	52870236	52886511	-	5	2:2; 5:1; 31:3; 32:1; 43:1;
PRKG1	ENSG00000185532	8	1.9	10	52750945	54058110	Aortic aneurysm, familial thoracic 8, 615436 (3), Autosomal dominant	5	2:1; 5:1; 7:3; 31:1; 32:2;
PRKAA2	ENSG00000162409	8	1.9	1	57110995	57181008	-	5	2:2; 5:1; 31:3; 32:1; 43:1;
PPP1R13L	ENSG00000104881	8	1.9	19	45882892	45909607	-	6	7:2; 17:1; 26:1; 31:1; 32:2; 33:1;
POMGNT1	ENSG00000085998	8	1.9	1	46654354	46685977	Muscular dystrophy-dystroglycanopathy (congenital with mental retardation), type B, 3, 613151 (3), Autosomal recessive; Muscular dystrophy-dystroglycanopathy (limb-girdle), type C, 3, 613157 (3), Autosomal recessive; Retinitis pigmentosa 76, 617123 (3), Autosomal recessive; Muscular dystrophy-dystroglycanopathy (congenital with brain and eye anomalies), type A, 3, 253280 (3), Autosomal recessive	5	2:2; 5:1; 31:3; 32:1; 43:1;
PODN	ENSG00000174348	8	1.9	1	53527854	53551174	-	5	2:2; 5:1; 31:3; 32:1; 43:1;
PLK3	ENSG00000173846	8	1.9	1	45265897	45271662	-	5	2:1; 5:1; 31:3; 32:2; 43:1;
PIK3R3	ENSG00000117461	8	1.9	1	46505812	46642160	-	5	2:2; 5:1; 31:3; 32:1; 43:1;
PHYHD1	ENSG00000175287	8	1.9	9	131683174	131704320	-	5	2:1; 7:2; 31:2; 32:2; 43:1;
PHF21A	ENSG00000135365	8	1.9	11	45950871	46142985	Intellectual developmental disorder with behavioral abnormalities and craniofacial dysmorphism with or without seizures, 618725 (3), Autosomal dominant	4	2:3; 5:1; 7:3; 31:1;
PFKFB3	ENSG00000170525	8	1.9	10	6186881	6277495	-	4	2:1; 7:1; 31:4; 32:2;
PDZK1IP1	ENSG00000162366	8	1.9	1	47649265	47656716	-	5	2:2; 5:1; 31:3; 32:1; 43:1;
PDE11A	ENSG00000128655	8	1.9	2	178487980	178973066	Pigmented nodular adrenocortical disease, primary, 2, 610475 (3), Autosomal dominant	4	2:1; 7:2; 31:3; 43:2;
PCSK9	ENSG00000169174	8	1.9	1	55505221	55530525	{Low density lipoprotein cholesterol level QTL 1}, 603776 (3), Autosomal dominant; Hypercholesterolemia, familial, 3, 603776 (3), Autosomal dominant	5	2:2; 5:1; 31:3; 32:1; 43:1;
PARS2	ENSG00000162396	8	1.9	1	55222571	55230187	Developmental and epileptic encephalopathy 75, 618437 (3), Autosomal recessive	5	2:2; 5:1; 31:3; 32:1; 43:1;
PARK2	ENSG00000185345	8	1.9	6	161768452	163148803	Adenocarcinoma of lung, somatic, 211980 (3); Parkinson disease, juvenile, type 2, 600116 (3), Autosomal recessive; Ovarian cancer, somatic, 167000 (3)	4	2:1; 7:2; 17:1; 31:4;
P2RX2	ENSG00000187848	8	1.9	12	133195366	133198972	Deafness, autosomal dominant 41, 608224 (3), Autosomal dominant	2	5:7; 7:1;
OSBPL9	ENSG00000117859	8	1.9	1	52042851	52254889	-	5	2:2; 5:1; 31:3; 32:1; 43:1;
ORC1	ENSG00000085840	8	1.9	1	52838501	52870131	Meier-Gorlin syndrome 1, 224690 (3), Autosomal recessive	5	2:2; 5:1; 31:3; 32:1; 43:1;
OMA1	ENSG00000162600	8	1.9	1	58881056	59012474	-	5	2:2; 5:1; 31:3; 32:1; 43:1;
NSUN4	ENSG00000117481	8	1.9	1	46805849	46830824	-	5	2:2; 5:1; 31:3; 32:1; 43:1;
NRD1	ENSG00000078618	8	1.9	1	52254863	52344477	-	5	2:2; 5:1; 31:3; 32:1; 43:1;
NHSL1	ENSG00000135540	8	1.9	6	138743180	139013708	-	4	2:3; 7:2; 31:1; 43:2;
NFIA	ENSG00000162599	8	1.9	1	61330931	61928465	Brain malformations with or without urinary tract defects, 613735 (3), Autosomal dominant	5	2:2; 5:1; 31:3; 32:1; 43:1;
NDC1	ENSG00000058804	8	1.9	1	54231133	54304533	-	5	2:2; 5:1; 31:3; 32:1; 43:1;
MYSM1	ENSG00000162601	8	1.9	1	59120411	59165764	Bone marrow failure syndrome 4, 618116 (3), Autosomal recessive	5	2:2; 5:1; 31:3; 32:1; 43:1;
MUTYH	ENSG00000132781	8	1.9	1	45794835	45806142	Adenomas, multiple colorectal, 608456 (3), Autosomal recessive; Gastric cancer, somatic, 613659 (3)	5	2:1; 5:1; 31:4; 32:1; 43:1;
MRPL37	ENSG00000116221	8	1.9	1	54649714	54691137	-	5	2:2; 5:1; 31:3; 32:1; 43:1;
MROH7-TTC4	ENSG00000271723	8	1.9	1	55107459	55207981	-	5	2:2; 5:1; 31:3; 32:1; 43:1;
MROH7	ENSG00000184313	8	1.9	1	55107463	55175939	-	5	2:2; 5:1; 31:3; 32:1; 43:1;
MOB3C	ENSG00000142961	8	1.9	1	47073387	47082563	-	5	2:2; 5:1; 31:3; 32:1; 43:1;
MMP26	ENSG00000167346	8	1.9	11	4726157	5013659	-	4	5:3; 6:1; 7:3; 31:1;
MKNK1	ENSG00000079277	8	1.9	1	47023090	47082515	-	5	2:2; 5:1; 31:3; 32:1; 43:1;
MCTP1	ENSG00000175471	8	1.9	5	94039446	94620279	-	5	2:1; 7:3; 31:2; 32:1; 43:1;
MB21D1	ENSG00000164430	8	1.9	6	74123238	74161999	-	4	5:1; 7:3; 17:3; 32:1;
MATR3	ENSG00000015479	8	1.9	5	138609441	138667360	-	4	2:1; 5:4; 6:1; 31:2;
MAPK14	ENSG00000112062	8	1.9	6	35995488	36079013	-	5	5:3; 6:1; 7:1; 17:2; 31:1;
MAGOH	ENSG00000162385	8	1.9	1	53692564	53704282	-	5	2:2; 5:1; 31:3; 32:1; 43:1;
LURAP1	ENSG00000171357	8	1.9	1	46669006	46686933	-	5	2:2; 5:1; 31:3; 32:1; 43:1;
LRRC42	ENSG00000116212	8	1.9	1	54411750	54433841	-	5	2:2; 5:1; 31:3; 32:1; 43:1;
LRRC41	ENSG00000132128	8	1.9	1	46726868	46769280	-	5	2:2; 5:1; 31:3; 32:1; 43:1;
LRP8	ENSG00000157193	8	1.9	1	53711217	53793742	{Myocardial infarction, susceptibility to}, 608446 (3)	5	2:2; 5:1; 31:3; 32:1; 43:1;
LDLRAD1	ENSG00000203985	8	1.9	1	54474412	54483856	-	5	2:2; 5:1; 31:3; 32:1; 43:1;
L1TD1	ENSG00000240563	8	1.9	1	62660503	62678000	-	5	2:2; 5:1; 31:3; 32:1; 43:1;
KTI12	ENSG00000198841	8	1.9	1	52497775	52499488	-	5	2:2; 5:1; 31:3; 32:1; 43:1;
KNCN	ENSG00000162456	8	1.9	1	47011316	47017199	-	5	2:2; 5:1; 31:3; 32:1; 43:1;
KIRREL	ENSG00000183853	8	1.9	1	157963063	158070052	Nephrotic syndrome, type 23, 619201 (3), Autosomal recessive	4	5:1; 6:1; 7:3; 31:3;
KIF2C	ENSG00000142945	8	1.9	1	45205490	45233439	-	5	2:1; 5:1; 31:3; 32:2; 43:1;
KHDRBS2	ENSG00000112232	8	1.9	6	62389865	62996132	-	4	7:3; 17:2; 31:2; 32:1;
KCNQ5	ENSG00000185760	8	1.9	6	73331520	73908574	Intellectual developmental disorder, autosomal dominant 46, 617601 (3), Autosomal dominant	5	2:1; 7:3; 17:2; 31:1; 32:1;
KCNAB1	ENSG00000169282	8	1.9	3	155755490	156256545	-	3	5:1; 7:1; 31:6;
KANK4	ENSG00000132854	8	1.9	1	62702651	62785085	-	5	2:2; 5:1; 31:3; 32:1; 43:1;
JUN	ENSG00000177606	8	1.9	1	59246465	59249785	-	5	2:2; 5:1; 31:3; 32:1; 43:1;
JAK1	ENSG00000162434	8	1.9	1	65298912	65432187	Autoinflammation, immune dysregulation, and eosinophilia, 618999 (3), Autosomal dominant	5	2:2; 5:1; 31:3; 32:1; 43:1;
JAG2	ENSG00000184916	8	1.9	14	105607318	105635161	Muscular dystrophy, limb-girdle, autosomal recessive 27, 619566 (3), Autosomal recessive	5	2:1; 5:1; 7:3; 31:2; 32:1;
HSPB11	ENSG00000081870	8	1.9	1	54382247	54411602	-	5	2:2; 5:1; 31:3; 32:1; 43:1;
HSD17B11	ENSG00000198189	8	1.9	4	88257762	88312538	-	5	2:4; 5:1; 6:1; 7:1; 31:1;
HOOK1	ENSG00000134709	8	1.9	1	60280458	60342050	-	5	2:2; 5:1; 31:3; 32:1; 43:1;
GPX7	ENSG00000116157	8	1.9	1	53068044	53074723	-	5	2:2; 5:1; 31:3; 32:1; 43:1;
GNG2	ENSG00000186469	8	1.9	14	52292913	52446060	-	6	2:1; 6:1; 7:3; 17:1; 32:1; 43:1;
GEMIN5	ENSG00000082516	8	1.9	5	154266976	154317769	Neurodevelopmental disorder with cerebellar atrophy and motor dysfunction, 619333 (3), Autosomal recessive	5	2:1; 5:1; 7:3; 31:2; 32:1;
FOXE3	ENSG00000186790	8	1.9	1	47881744	47883723	Anterior segment dysgenesis 2, multiple subtypes, 610256 (3), Autosomal recessive; {Aortic aneurysm, familial thoracic 11, susceptibility to}, 617349 (3), Autosomal dominant; Cataract 34, multiple types, 612968 (3)	5	2:2; 5:1; 31:3; 32:1; 43:1;
FOXD2	ENSG00000186564	8	1.9	1	47901689	47906363	-	5	2:2; 5:1; 31:3; 32:1; 43:1;
FLJ00388	ENSG00000273395	8	1.9	1	48226979	48227290	-	5	2:2; 5:1; 31:3; 32:1; 43:1;
FGFR1OP	ENSG00000213066	8	1.9	6	167412670	167466201	Myeloproliferative disorder, 605392 (2)	3	5:2; 7:3; 31:3;
FAM159A	ENSG00000182183	8	1.9	1	53099016	53135355	-	5	2:2; 5:1; 31:3; 32:1; 43:1;
FAM151A	ENSG00000162391	8	1.9	1	55074855	55089229	-	5	2:2; 5:1; 31:3; 32:1; 43:1;
FAF1	ENSG00000185104	8	1.9	1	50905150	51425935	-	5	2:2; 5:1; 31:3; 32:1; 43:1;
FAAH	ENSG00000117480	8	1.9	1	46859937	46879520	{Drug addiction, susceptibility to}, 606581 (3)	5	2:2; 5:1; 31:3; 32:1; 43:1;
EXD3	ENSG00000187609	8	1.9	9	140201348	140317714	-	5	2:1; 6:1; 7:3; 32:1; 43:2;
EVI5	ENSG00000067208	8	1.9	1	92974253	93257961	-	5	2:1; 5:1; 31:3; 32:2; 43:1;
EPS15	ENSG00000085832	8	1.9	1	51819935	51985000	-	5	2:2; 5:1; 31:3; 32:1; 43:1;
ELAVL4	ENSG00000162374	8	1.9	1	50513686	50669458	-	5	2:2; 5:1; 31:3; 32:1; 43:1;
EFCAB14	ENSG00000159658	8	1.9	1	47124366	47184824	-	5	2:2; 5:1; 31:3; 32:1; 43:1;
ECHDC2	ENSG00000121310	8	1.9	1	53361656	53392884	-	5	2:2; 5:1; 31:3; 32:1; 43:1;
DYNLRB1	ENSG00000125971	8	1.9	20	33104214	33128762	-	4	2:2; 7:2; 31:3; 32:1;
DNAH17	ENSG00000187775	8	1.9	17	76419778	76573476	Spermatogenic failure 39, 618643 (3), Autosomal recessive	5	2:2; 7:3; 10:1; 31:1; 43:1;
DMRTB1	ENSG00000143006	8	1.9	1	53925072	53933161	-	5	2:2; 5:1; 31:3; 32:1; 43:1;
DMRTA2	ENSG00000142700	8	1.9	1	50883222	50889172	-	5	2:2; 5:1; 31:3; 32:1; 43:1;
DMD	ENSG00000198947	8	1.9	X	31115794	33357558	Becker muscular dystrophy, 300376 (3), X-linked recessive; Cardiomyopathy, dilated, 3B, 302045 (3), X-linked; Duchenne muscular dystrophy, 310200 (3), X-linked recessive	6	2:1; 7:3; 17:1; 29:1; 31:1; 44:1;
DMBX1	ENSG00000197587	8	1.9	1	46972668	46979898	-	5	2:2; 5:1; 31:3; 32:1; 43:1;
DIO1	ENSG00000211452	8	1.9	1	54356912	54376759	Thyroid hormone metabolism, abnormal, 2, 619855 (3), Autosomal dominant	5	2:2; 5:1; 31:3; 32:1; 43:1;
CYP4Z1	ENSG00000186160	8	1.9	1	47533160	47583991	-	5	2:2; 5:1; 31:3; 32:1; 43:1;
CYP4X1	ENSG00000186377	8	1.9	1	47427036	47516423	-	5	2:2; 5:1; 31:3; 32:1; 43:1;
CYP4B1	ENSG00000142973	8	1.9	1	47223510	47285085	-	5	2:2; 5:1; 31:3; 32:1; 43:1;
CYP4A22	ENSG00000162365	8	1.9	1	47603107	47615413	-	5	2:2; 5:1; 31:3; 32:1; 43:1;
CYP4A11	ENSG00000187048	8	1.9	1	47394849	47407156	-	5	2:2; 5:1; 31:3; 32:1; 43:1;
CYP2J2	ENSG00000134716	8	1.9	1	60358980	60392462	-	5	2:2; 5:1; 31:3; 32:1; 43:1;
CYB5RL	ENSG00000215883	8	1.9	1	54638009	54665709	-	5	2:2; 5:1; 31:3; 32:1; 43:1;
CSMD3	ENSG00000164796	8	1.9	8	113235157	114449328	-	5	2:2; 6:1; 7:2; 31:2; 43:1;
CSF1	ENSG00000184371	8	1.9	1	110452864	110473614	-	5	2:1; 5:1; 31:4; 32:1; 43:1;
CPT2	ENSG00000157184	8	1.9	1	53662101	53679869	{Encephalopathy, acute, infection-induced, 4, susceptibility to}, 614212 (3), Autosomal dominant, Autosomal recessive; CPT II deficiency, infantile, 600649 (3), Autosomal recessive; CPT II deficiency, lethal neonatal, 608836 (3), Autosomal recessive; CPT II deficiency, myopathic, stress-induced, 255110 (3), Autosomal dominant, Autosomal recessive	5	2:2; 5:1; 31:3; 32:1; 43:1;
COA7	ENSG00000162377	8	1.9	1	53152508	53164038	Spinocerebellar ataxia, autosomal recessive, with axonal neuropathy 3, 618387 (3), Autosomal recessive	5	2:2; 5:1; 31:3; 32:1; 43:1;
CMPK1	ENSG00000162368	8	1.9	1	47799469	47844511	-	5	2:2; 5:1; 31:3; 32:1; 43:1;
CDKN2C	ENSG00000123080	8	1.9	1	51426417	51440305	-	5	2:2; 5:1; 31:3; 32:1; 43:1;
CDCP2	ENSG00000157211	8	1.9	1	54598747	54619443	-	5	2:2; 5:1; 31:3; 32:1; 43:1;
CCDC117	ENSG00000159873	8	1.9	22	29168662	29185283	-	3	5:6; 6:1; 7:1;
CC2D1B	ENSG00000154222	8	1.9	1	52811395	52831865	-	5	2:2; 5:1; 31:3; 32:1; 43:1;
CAP2	ENSG00000112186	8	1.9	6	17393447	17558023	-	3	7:3; 31:4; 32:1;
CAMKMT	ENSG00000143919	8	1.9	2	44589089	44999731	-	4	2:3; 7:3; 31:1; 32:1;
CACNA1B	ENSG00000148408	8	1.9	9	140772241	141019076	Neurodevelopmental disorder with seizures and nonepileptic hyperkinetic movements, 618497 (3), Autosomal recessive	5	5:2; 7:1; 31:1; 32:2; 43:2;
CACHD1	ENSG00000158966	8	1.9	1	64936428	65158741	-	5	2:2; 7:1; 31:3; 32:1; 43:1;
C8B	ENSG00000021852	8	1.9	1	57394883	57431813	C8 deficiency, type II, 613789 (3), Autosomal recessive	5	2:2; 5:1; 31:3; 32:1; 43:1;
C8A	ENSG00000157131	8	1.9	1	57320479	57383894	C8 deficiency, type I, 613790 (3), Autosomal recessive	5	2:2; 5:1; 31:3; 32:1; 43:1;
C2orf88	ENSG00000187699	8	1.9	2	190744335	191068210	-	4	5:2; 6:1; 7:3; 31:2;
C2CD2	ENSG00000157617	8	1.9	21	43305221	43373999	-	4	2:2; 31:3; 32:2; 43:1;
C1orf185	ENSG00000204006	8	1.9	1	51567906	51613752	-	5	2:2; 5:1; 31:3; 32:1; 43:1;
C1orf123	ENSG00000162384	8	1.9	1	53679771	53686289	-	5	2:2; 5:1; 31:3; 32:1; 43:1;
BTF3L4	ENSG00000134717	8	1.9	1	52521797	52556388	-	5	2:2; 5:1; 31:3; 32:1; 43:1;
BEST4	ENSG00000142959	8	1.9	1	45249257	45253377	-	5	2:1; 5:1; 31:3; 32:2; 43:1;
BEND5	ENSG00000162373	8	1.9	1	49193195	49242641	-	5	2:2; 5:1; 31:3; 32:1; 43:1;
BBS9	ENSG00000122507	8	1.9	7	33168856	33645680	Bardet-Biedl syndrome 9, 615986 (3), Autosomal recessive	6	2:1; 6:1; 7:2; 31:1; 32:2; 43:1;
BAZ1A	ENSG00000198604	8	1.9	14	35221937	35344853	-	4	2:2; 7:3; 31:2; 32:1;
ATPAF1	ENSG00000123472	8	1.9	1	47098409	47139539	-	5	2:2; 5:1; 31:3; 32:1; 43:1;
ATP9B	ENSG00000166377	8	1.9	18	76829285	77138283	-	6	2:1; 6:1; 7:1; 18:1; 31:3; 43:1;
ASMT	ENSG00000196433	8	1.9	X	1733894	1761974	-	5	29:1; 31:4; 32:1; 36:1; 39:1;
ANKRD13C	ENSG00000118454	8	1.9	1	70726271	70820417	-	5	2:2; 7:1; 31:3; 32:1; 43:1;
ANK2	ENSG00000145362	8	1.9	4	113739265	114304896	Long QT syndrome 4, 600919 (3), Autosomal dominant; Cardiac arrhythmia, ankyrin-B-related, 600919 (3), Autosomal dominant	4	2:1; 5:1; 7:2; 31:4;
ANGPTL3	ENSG00000132855	8	1.9	1	63063158	63071830	Hypobetalipoproteinemia, familial, 2, 605019 (3), Autosomal recessive	5	2:2; 5:1; 31:3; 32:1; 43:1;
ALDH3A2	ENSG00000072210	8	1.9	17	19551449	19580911	Sjogren-Larsson syndrome, 270200 (3), Autosomal recessive	2	7:3; 31:5;
AL645730.2	ENSG00000227839	8	1.9	1	50459990	50461874	-	5	2:2; 5:1; 31:3; 32:1; 43:1;
AL357673.1	ENSG00000248835	8	1.9	1	54635333	54637997	-	5	2:2; 5:1; 31:3; 32:1; 43:1;
AL161915.1	ENSG00000212670	8	1.9	1	54569968	54571750	-	5	2:2; 5:1; 31:3; 32:1; 43:1;
AL138847.1	ENSG00000269624	8	1.9	1	63073437	63075249	-	5	2:2; 5:1; 31:3; 32:1; 43:1;
AL109659.1	ENSG00000269709	8	1.9	1	48569306	48569878	-	5	2:2; 5:1; 31:3; 32:1; 43:1;
AKAP13	ENSG00000170776	8	1.9	15	85923802	86292586	-	6	2:1; 5:1; 6:1; 7:1; 31:2; 43:2;
AGL	ENSG00000162688	8	1.9	1	100315640	100389579	Glycogen storage disease IIIa, 232400 (3), Autosomal recessive; Glycogen storage disease IIIb, 232400 (3), Autosomal recessive	7	2:1; 5:1; 6:1; 17:1; 31:2; 32:1; 43:1;
AGBL4	ENSG00000186094	8	1.9	1	48998527	50489585	-	5	2:2; 5:1; 31:3; 32:1; 43:1;
ACTG2	ENSG00000163017	8	1.9	2	74119441	74146992	Megacystis-microcolon-intestinal hypoperistalsis syndrome 5, 619431 (3), Autosomal dominant; Visceral myopathy 1, 155310 (3), Autosomal dominant	4	5:3; 6:2; 16:1; 31:2;
ABCA1	ENSG00000165029	8	1.9	9	107543283	107690518	Tangier disease, 205400 (3), Autosomal recessive; HDL deficiency, familial, 1, 604091 (3), Autosomal dominant	5	2:2; 5:1; 31:3; 32:1; 43:1;
ZSWIM5	ENSG00000162415	7	1.7	1	45482071	45771881	-	5	2:1; 5:1; 31:3; 32:1; 43:1;
ZSCAN5A	ENSG00000131848	7	1.7	19	56732681	56879752	-	4	5:1; 31:1; 32:3; 43:2;
ZSCAN20	ENSG00000121903	7	1.7	1	33938246	33962107	-	5	2:1; 5:1; 31:3; 32:1; 43:1;
ZSCAN18	ENSG00000121413	7	1.7	19	58595205	58629794	-	4	2:1; 7:2; 32:2; 43:2;
ZRANB2	ENSG00000132485	7	1.7	1	71528974	71546980	-	4	2:2; 31:3; 32:1; 43:1;
ZNHIT6	ENSG00000117174	7	1.7	1	86115106	86174116	-	5	2:1; 5:1; 31:3; 32:1; 43:1;
ZNF83	ENSG00000167766	7	1.7	19	53097313	53193749	-	5	2:2; 5:1; 7:1; 31:2; 43:1;
ZNF691	ENSG00000164011	7	1.7	1	43312280	43318148	-	5	2:1; 5:1; 31:3; 32:1; 43:1;
ZNF684	ENSG00000117010	7	1.7	1	40997233	41013841	-	5	2:1; 5:1; 31:3; 32:1; 43:1;
ZNF644	ENSG00000122482	7	1.7	1	91380859	91487829	Myopia 21, autosomal dominant, 614167 (3), Autosomal dominant	5	2:1; 5:1; 31:3; 32:1; 43:1;
ZNF362	ENSG00000160094	7	1.7	1	33722146	33766320	-	5	2:1; 5:1; 31:3; 32:1; 43:1;
ZNF326	ENSG00000162664	7	1.7	1	90460671	90501090	-	5	2:1; 5:1; 31:3; 32:1; 43:1;
ZMYND12	ENSG00000066185	7	1.7	1	42896000	42921938	-	5	2:1; 5:1; 31:3; 32:1; 43:1;
ZMYM6NB	ENSG00000243749	7	1.7	1	35447136	35450954	-	5	2:1; 5:1; 31:3; 32:1; 43:1;
ZMYM6	ENSG00000163867	7	1.7	1	35449523	35497569	-	5	2:1; 5:1; 31:3; 32:1; 43:1;
ZMYM4	ENSG00000146463	7	1.7	1	35734568	35887659	-	5	2:1; 5:1; 31:3; 32:1; 43:1;
ZMYM1	ENSG00000197056	7	1.7	1	35525387	35581460	-	5	2:1; 5:1; 31:3; 32:1; 43:1;
ZMPSTE24	ENSG00000084073	7	1.7	1	40723779	40759856	Mandibuloacral dysplasia with type B lipodystrophy, 608612 (3), Autosomal recessive; Restrictive dermopathy 1, 275210 (3), Autosomal recessive	5	2:1; 5:1; 31:3; 32:1; 43:1;
ZFP69B	ENSG00000187801	7	1.7	1	40915774	40929390	-	5	2:1; 5:1; 31:3; 32:1; 43:1;
ZFP69	ENSG00000187815	7	1.7	1	40942887	40962015	-	5	2:1; 5:1; 31:3; 32:1; 43:1;
ZFP14	ENSG00000142065	7	1.7	19	36827162	36870101	-	5	2:1; 5:1; 6:1; 31:3; 43:1;
ZC3H12A	ENSG00000163874	7	1.7	1	37940153	37949980	-	5	2:1; 5:1; 31:3; 32:1; 43:1;
ZBTB8A	ENSG00000160062	7	1.7	1	33005028	33071540	-	3	5:1; 7:3; 31:3;
YRDC	ENSG00000196449	7	1.7	1	38268616	38273857	Galloway-Mowat syndrome 10, 619609 (3), Autosomal recessive	5	2:1; 5:1; 31:3; 32:1; 43:1;
YBX1	ENSG00000065978	7	1.7	1	43148098	43168020	-	5	2:1; 5:1; 31:3; 32:1; 43:1;
WLS	ENSG00000116729	7	1.7	1	68564142	68698803	Zaki syndrome, 619648 (3), Autosomal recessive	4	2:2; 31:3; 32:1; 43:1;
WIPF1	ENSG00000115935	7	1.7	2	175424300	175547644	Wiskott-Aldrich syndrome 2, 614493 (3), Autosomal recessive	4	2:1; 7:3; 31:2; 32:1;
WDR78	ENSG00000152763	7	1.7	1	67278568	67390570	-	4	2:2; 31:3; 32:1; 43:1;
WDR77	ENSG00000116455	7	1.7	1	111982512	111991998	-	5	2:1; 5:1; 31:3; 32:1; 43:1;
WDR65	ENSG00000243710	7	1.7	1	43637820	43720029	-	5	2:1; 5:1; 31:3; 32:1; 43:1;
WDR63	ENSG00000162643	7	1.7	1	85464830	85598821	-	5	2:1; 5:1; 31:3; 32:1; 43:1;
VAV3	ENSG00000134215	7	1.7	1	108113782	108507766	-	5	2:1; 5:1; 31:3; 32:1; 43:1;
UTP11L	ENSG00000183520	7	1.7	1	38474930	38490496	-	5	2:1; 5:1; 31:3; 32:1; 43:1;
UROD	ENSG00000126088	7	1.7	1	45477819	45481247	Porphyria, hepatoerythropoietic, 176100 (3), Autosomal dominant, Autosomal recessive; Porphyria cutanea tarda, 176100 (3), Autosomal dominant, Autosomal recessive	5	2:1; 5:1; 31:3; 32:1; 43:1;
UBL4B	ENSG00000186150	7	1.7	1	110655062	110656569	-	5	2:1; 5:1; 31:3; 32:1; 43:1;
UBE2U	ENSG00000177414	7	1.7	1	64669310	64733051	-	4	2:2; 31:3; 32:1; 43:1;
TWSG1	ENSG00000128791	7	1.7	18	9334765	9402418	-	5	2:1; 7:3; 10:1; 31:1; 43:1;
TTC6	ENSG00000139865	7	1.7	14	38065052	38510647	-	4	5:1; 7:3; 32:1; 43:2;
TSNAX-DISC1	ENSG00000270106	7	1.7	1	231664399	231954990	-	4	5:2; 7:2; 31:1; 32:2;
TRIT1	ENSG00000043514	7	1.7	1	40306723	40349183	Combined oxidative phosphorylation deficiency 35, 617873 (3), Autosomal recessive	5	2:1; 5:1; 31:3; 32:1; 43:1;
TRIM67	ENSG00000119283	7	1.7	1	231297858	231357302	-	5	5:2; 7:2; 17:1; 18:1; 31:1;
TRIM62	ENSG00000116525	7	1.7	1	33611003	33647660	-	5	2:1; 5:1; 31:3; 32:1; 43:1;
TRIM48	ENSG00000150244	7	1.7	11	55029658	55038595	-	6	2:1; 5:1; 6:1; 7:2; 31:1; 32:1;
TRAPPC3	ENSG00000054116	7	1.7	1	36602173	36615098	-	5	2:1; 5:1; 31:3; 32:1; 43:1;
TOE1	ENSG00000132773	7	1.7	1	45805342	45809647	Pontocerebellar hypoplasia, type 7, 614969 (3), Autosomal recessive	5	2:1; 5:1; 31:3; 32:1; 43:1;
TNS3	ENSG00000136205	7	1.7	7	47314752	47622156	-	6	2:1; 6:1; 17:1; 31:2; 32:1; 43:1;
TNFAIP2	ENSG00000185215	7	1.7	14	103589779	103603776	-	5	2:1; 6:1; 7:3; 31:1; 32:1;
TMEM69	ENSG00000159596	7	1.7	1	46152886	46160115	-	5	2:1; 5:1; 31:3; 32:1; 43:1;
TMEM53	ENSG00000126106	7	1.7	1	45100910	45140227	Craniotubular dysplasia, Ikegawa type, 619727 (3), Autosomal recessive	5	2:1; 5:1; 31:3; 32:1; 43:1;
TMEM260	ENSG00000070269	7	1.7	14	56955072	57117324	Structural heart defects and renal anomalies syndrome, 617478 (3), Autosomal recessive	6	2:1; 6:1; 10:1; 31:1; 32:2; 43:1;
TMEM192	ENSG00000170088	7	1.7	4	165995574	166129701	-	5	5:1; 7:2; 31:1; 32:2; 43:1;
TMEM167B	ENSG00000215717	7	1.7	1	109632425	109639556	-	5	2:1; 5:1; 31:3; 32:1; 43:1;
TMEM125	ENSG00000179178	7	1.7	1	43735665	43739673	-	5	2:1; 5:1; 31:3; 32:1; 43:1;
TMED5	ENSG00000117500	7	1.7	1	93615299	93646285	-	5	2:1; 5:1; 31:3; 32:1; 43:1;
TMCO2	ENSG00000188800	7	1.7	1	40711619	40717363	-	5	2:1; 5:1; 31:3; 32:1; 43:1;
TIE1	ENSG00000066056	7	1.7	1	43766664	43788779	Lymphatic malformation 11, 619401 (3), Autosomal dominant	5	2:1; 5:1; 31:3; 32:1; 43:1;
TESK2	ENSG00000070759	7	1.7	1	45809555	45956872	-	5	2:1; 5:1; 31:3; 32:1; 43:1;
TEKT2	ENSG00000092850	7	1.7	1	36549676	36553876	-	5	2:1; 5:1; 31:3; 32:1; 43:1;
TCTEX1D1	ENSG00000152760	7	1.7	1	67218142	67244470	-	4	2:2; 31:3; 32:1; 43:1;
TAF13	ENSG00000197780	7	1.7	1	109605108	109618624	Intellectual developmental disorder, autosomal recessive 60, 617432 (3), Autosomal recessive	5	2:1; 5:1; 31:3; 32:1; 43:1;
SYPL2	ENSG00000143028	7	1.7	1	110009180	110024759	-	5	2:1; 5:1; 31:3; 32:1; 43:1;
SYDE2	ENSG00000097096	7	1.7	1	85622556	85666729	-	5	2:1; 5:1; 31:3; 32:1; 43:1;
STRIP1	ENSG00000143093	7	1.7	1	110574199	110617263	-	5	2:1; 5:1; 31:3; 32:1; 43:1;
STK40	ENSG00000196182	7	1.7	1	36805225	36851497	-	5	2:1; 5:1; 31:3; 32:1; 43:1;
ST3GAL3	ENSG00000126091	7	1.7	1	44171495	44396831	Developmental and epileptic encephalopathy 15, 615006 (3), Autosomal recessive; Intellectual developmental disorder, autosomal recessive 12, 611090 (3), Autosomal recessive	5	2:1; 5:1; 31:3; 32:1; 43:1;
SRSF11	ENSG00000116754	7	1.7	1	70671365	70718735	-	4	2:2; 31:3; 32:1; 43:1;
SPTA1	ENSG00000163554	7	1.7	1	158580496	158656488	Spherocytosis, type 3, 270970 (3), Autosomal recessive; Elliptocytosis-2, 130600 (3), Autosomal dominant; Pyropoikilocytosis, 266140 (3), Autosomal recessive	3	5:1; 7:3; 31:3;
SPIRE1	ENSG00000134278	7	1.7	18	12446511	12658133	-	5	6:1; 7:1; 31:2; 32:2; 43:1;
SOX21	ENSG00000125285	7	1.7	13	95361886	95364389	-	3	5:5; 6:1; 31:1;
SORT1	ENSG00000134243	7	1.7	1	109852192	109940573	[Low density lipoprotein cholesterol level QTL6], 613589 (3), Autosomal dominant	5	2:1; 5:1; 31:3; 32:1; 43:1;
SOHLH2	ENSG00000120669	7	1.7	13	36742345	36871979	-	4	2:1; 7:3; 31:1; 32:2;
SNX24	ENSG00000064652	7	1.7	5	122179134	122365049	-	3	2:1; 7:3; 31:3;
SNIP1	ENSG00000163877	7	1.7	1	38000050	38019903	Neurodevelopmental disorder with hypotonia, craniofacial abnormalities, and seizures, 614501 (3), Autosomal recessive	5	2:1; 5:1; 31:3; 32:1; 43:1;
SMIM12	ENSG00000163866	7	1.7	1	35178338	35325417	-	5	2:1; 5:1; 31:3; 32:1; 43:1;
SMAP2	ENSG00000084070	7	1.7	1	40810522	40888998	-	5	2:1; 5:1; 31:3; 32:1; 43:1;
SLFNL1	ENSG00000171790	7	1.7	1	41481269	41488909	-	5	2:1; 5:1; 31:3; 32:1; 43:1;
SLC6A9	ENSG00000196517	7	1.7	1	44457172	44497139	Glycine encephalopathy with normal serum glycine, 617301 (3), Autosomal recessive	5	2:1; 5:1; 31:3; 32:1; 43:1;
SLC6A17	ENSG00000197106	7	1.7	1	110693108	110744824	Intellectual developmental disorder, autosomal recessive 48, 616269 (3), Autosomal recessive	5	2:1; 5:1; 31:3; 32:1; 43:1;
SLC44A3	ENSG00000143036	7	1.7	1	95285898	95360802	-	5	2:1; 5:1; 31:3; 32:1; 43:1;
SLC35F3	ENSG00000183780	7	1.7	1	234040679	234460262	-	6	2:1; 5:1; 7:2; 31:1; 32:1; 43:1;
SLC35D1	ENSG00000116704	7	1.7	1	67465015	67519782	Schneckenbecken dysplasia, 269250 (3), Autosomal recessive	4	2:2; 31:3; 32:1; 43:1;
SLC30A7	ENSG00000162695	7	1.7	1	101361632	101447309	-	6	2:1; 5:1; 7:1; 31:2; 32:1; 43:1;
SLC2A1	ENSG00000117394	7	1.7	1	43391052	43424530	Dystonia 9, 601042 (3), Autosomal dominant; GLUT1 deficiency syndrome 1, infantile onset, severe, 606777 (3), Autosomal dominant, Autosomal recessive; Stomatin-deficient cryohydrocytosis with neurologic defects, 608885 (3), Autosomal dominant; {Epilepsy, idiopathic generalized, susceptibility to, 12}, 614847 (3), Autosomal dominant; GLUT1 deficiency syndrome 2, childhood onset, 612126 (3), Autoso…	5	2:1; 5:1; 31:3; 32:1; 43:1;
SLC25A24	ENSG00000085491	7	1.7	1	108676658	108743471	Fontaine progeroid syndrome, 612289 (3), Autosomal dominant	5	2:1; 5:1; 31:3; 32:1; 43:1;
SLC16A4	ENSG00000168679	7	1.7	1	110905470	110933704	-	5	2:1; 5:1; 31:3; 32:1; 43:1;
SHISA6	ENSG00000188803	7	1.7	17	11144580	11467380	-	4	2:2; 7:2; 31:1; 43:2;
SHC2	ENSG00000129946	7	1.7	19	416583	460996	-	3	7:2; 31:3; 43:2;
SH3GLB1	ENSG00000097033	7	1.7	1	87170259	87213867	-	5	2:1; 5:1; 31:3; 32:1; 43:1;
SH3D21	ENSG00000214193	7	1.7	1	36771988	36790484	-	5	2:1; 5:1; 31:3; 32:1; 43:1;
SFPQ	ENSG00000116560	7	1.7	1	35641979	35658749	-	5	2:1; 5:1; 31:3; 32:1; 43:1;
SF3A3	ENSG00000183431	7	1.7	1	38422647	38456593	-	5	2:1; 5:1; 31:3; 32:1; 43:1;
SERPINE3	ENSG00000253309	7	1.7	13	51909909	51938871	-	4	2:1; 5:3; 7:1; 32:2;
SERBP1	ENSG00000142864	7	1.7	1	67873493	67896098	-	4	2:2; 31:3; 32:1; 43:1;
SEC23A	ENSG00000100934	7	1.7	14	39501123	39578850	Craniolenticulosutural dysplasia, 607812 (3), Autosomal dominant, Autosomal recessive	4	5:1; 7:3; 31:2; 32:1;
SCN1A	ENSG00000144285	7	1.7	2	166845670	166984523	Developmental and epileptic encephalopathy 6B, non-Dravet, 619317 (3), Autosomal dominant; Migraine, familial hemiplegic, 3, 609634 (3), Autosomal dominant; Dravet syndrome, 607208 (3), Autosomal dominant; Febrile seizures, familial, 3A, 604403 (3), Autosomal dominant; Generalized epilepsy with febrile seizures plus, type 2, 604403 (3), Autosomal dominant	4	5:3; 6:1; 7:1; 31:2;
SCMH1	ENSG00000010803	7	1.7	1	41492872	41707826	-	5	2:1; 5:1; 31:3; 32:1; 43:1;
SARS	ENSG00000031698	7	1.7	1	109756540	109780791	Neurodevelopmental disorder with microcephaly, ataxia, and seizures, 617709 (3), Autosomal recessive	5	2:1; 5:1; 31:3; 32:1; 43:1;
RSPO1	ENSG00000169218	7	1.7	1	38076951	38100595	Palmoplantar hyperkeratosis and true hermaphroditism, 610644 (3), Autosomal recessive; Palmoplantar hyperkeratosis with squamous cell carcinoma of skin and sex reversal, 610644 (3), Autosomal recessive	5	2:1; 5:1; 31:3; 32:1; 43:1;
RRAGC	ENSG00000116954	7	1.7	1	39303870	39325495	-	5	2:1; 5:1; 31:3; 32:1; 43:1;
RPL5	ENSG00000122406	7	1.7	1	93297582	93307481	Diamond-Blackfan anemia 6, 612561 (3), Autosomal dominant	5	2:1; 5:1; 31:3; 32:1; 43:1;
RPE65	ENSG00000116745	7	1.7	1	68894505	68915642	Retinitis pigmentosa 20, 613794 (3), Autosomal recessive; Retinitis pigmentosa 87 with choroidal involvement, 618697 (3), Autosomal dominant; Leber congenital amaurosis 2, 204100 (3), Autosomal recessive	4	2:2; 31:3; 32:1; 43:1;
RPAP2	ENSG00000122484	7	1.7	1	92764522	92867613	-	5	2:1; 5:1; 31:3; 32:1; 43:1;
RP1-27O5.3	ENSG00000254553	7	1.7	1	32930658	33066393	-	3	5:1; 7:3; 31:3;
RP11-302M6.4	ENSG00000271949	7	1.7	1	90098699	90398809	-	5	2:1; 5:1; 31:3; 32:1; 43:1;
RP11-268J15.5	ENSG00000116883	7	1.7	1	36789335	36794822	-	5	2:1; 5:1; 31:3; 32:1; 43:1;
RP11-244H3.4	ENSG00000271741	7	1.7	1	35447134	35497342	-	5	2:1; 5:1; 31:3; 32:1; 43:1;
ROR2	ENSG00000169071	7	1.7	9	94325373	94712444	Brachydactyly, type B1, 113000 (3), Autosomal dominant; Robinow syndrome, autosomal recessive, 268310 (3), Autosomal recessive	5	5:1; 7:3; 31:1; 32:1; 43:1;
ROBO2	ENSG00000185008	7	1.7	3	75955846	77699115	Vesicoureteral reflux 2, 610878 (3), Autosomal dominant	3	6:1; 7:3; 31:3;
RNF220	ENSG00000187147	7	1.7	1	44870866	45117396	Leukodystrophy, hypomyelinating, 23, with ataxia, deafness, liver dysfunction, and dilated cardiomyopathy, 619688 (3), Autosomal recessive	5	2:1; 5:1; 31:3; 32:1; 43:1;
RLF	ENSG00000117000	7	1.7	1	40627045	40706593	-	5	2:1; 5:1; 31:3; 32:1; 43:1;
RIMS3	ENSG00000117016	7	1.7	1	41086351	41131329	-	5	2:1; 5:1; 31:3; 32:1; 43:1;
RIMKLA	ENSG00000177181	7	1.7	1	42846466	42888249	-	5	2:1; 5:1; 31:3; 32:1; 43:1;
RIMBP2	ENSG00000060709	7	1.7	12	130880682	131200826	-	4	2:2; 7:2; 31:2; 32:1;
RHBDL2	ENSG00000158315	7	1.7	1	39351479	39407471	-	5	2:1; 5:1; 31:3; 32:1; 43:1;
RGSL1	ENSG00000121446	7	1.7	1	182419256	182529734	-	4	5:1; 6:1; 7:1; 31:4;
RBMXL1	ENSG00000213516	7	1.7	1	89445139	89458643	-	5	2:1; 5:1; 31:3; 32:1; 43:1;
RBM15	ENSG00000162775	7	1.7	1	110881128	110889299	Megakaryoblastic leukemia, acute, 606077 (2)	5	2:1; 5:1; 31:3; 32:1; 43:1;
RAVER2	ENSG00000162437	7	1.7	1	65210778	65298915	-	4	2:2; 31:3; 32:1; 43:1;
RAP1A	ENSG00000116473	7	1.7	1	112084840	112259313	-	5	2:1; 5:1; 31:3; 32:1; 43:1;
PTPRF	ENSG00000142949	7	1.7	1	43990858	44089343	?Breasts and/or nipples, aplasia or hypoplasia of, 2, 616001 (3), Autosomal recessive	5	2:1; 5:1; 31:3; 32:1; 43:1;
PTGER3	ENSG00000050628	7	1.7	1	71318036	71513491	-	4	2:2; 31:3; 32:1; 43:1;
PSRC1	ENSG00000134222	7	1.7	1	109822178	109825808	-	5	2:1; 5:1; 31:3; 32:1; 43:1;
PSMB2	ENSG00000126067	7	1.7	1	36067185	36107445	-	5	2:1; 5:1; 31:3; 32:1; 43:1;
PSMA5	ENSG00000143106	7	1.7	1	109941653	109969062	-	5	2:1; 5:1; 31:3; 32:1; 43:1;
PRPF38B	ENSG00000134186	7	1.7	1	109234945	109244425	-	5	2:1; 5:1; 31:3; 32:1; 43:1;
PROK1	ENSG00000143125	7	1.7	1	110993822	110999976	-	5	2:1; 5:1; 31:3; 32:1; 43:1;
PRMT6	ENSG00000198890	7	1.7	1	107599267	107601916	-	5	2:1; 5:1; 31:3; 32:1; 43:1;
PRDX1	ENSG00000117450	7	1.7	1	45976708	45988719	Methylmalonic aciduria and homocystinuria, cblC type, digenic, 277400 (3), Autosomal recessive	5	2:1; 5:1; 31:3; 32:1; 43:1;
PPT1	ENSG00000131238	7	1.7	1	40538379	40563375	Ceroid lipofuscinosis, neuronal, 1, 256730 (3), Autosomal recessive	5	2:1; 5:1; 31:3; 32:1; 43:1;
PPP3CA	ENSG00000138814	7	1.7	4	101944566	102269435	Arthrogryposis, cleft palate, craniosynostosis, and impaired intellectual development, 618265 (3), Autosomal dominant; Developmental and epileptic encephalopathy 91, 617711 (3), Autosomal dominant	6	2:2; 7:1; 17:1; 31:1; 32:1; 43:1;
PPIH	ENSG00000171960	7	1.7	1	43124096	43142429	-	5	2:1; 5:1; 31:3; 32:1; 43:1;
PPIE	ENSG00000084072	7	1.7	1	40157854	40229586	-	5	2:1; 5:1; 31:3; 32:1; 43:1;
PPCS	ENSG00000127125	7	1.7	1	42921788	42939056	Cardiomyopathy, dilated, 2C, 618189 (3), Autosomal recessive	5	2:1; 5:1; 31:3; 32:1; 43:1;
PPA2	ENSG00000138777	7	1.7	4	106290234	106395238	?Sudden cardiac failure, alcohol-induced, 617223 (3), Autosomal recessive; Sudden cardiac failure, infantile, 617222 (3), Autosomal recessive	3	5:2; 6:2; 31:3;
POU6F2	ENSG00000106536	7	1.7	7	39017598	39532694	{Wilms tumor susceptibility-5}, 601583 (3), Autosomal dominant, Somatic mutation	4	2:2; 5:1; 7:3; 31:1;
POU3F1	ENSG00000185668	7	1.7	1	38509523	38512450	-	5	2:1; 5:1; 31:3; 32:1; 43:1;
PLCL1	ENSG00000115896	7	1.7	2	198669426	199437305	-	2	7:2; 31:5;
PLCB1	ENSG00000182621	7	1.7	20	8112824	8949003	Developmental and epileptic encephalopathy 12, 613722 (3), Autosomal recessive	3	7:2; 31:3; 32:2;
PKN2	ENSG00000065243	7	1.7	1	89149905	89301938	-	5	2:1; 5:1; 31:3; 32:1; 43:1;
PIFO	ENSG00000173947	7	1.7	1	111888910	111895635	-	5	2:1; 5:1; 31:3; 32:1; 43:1;
PIEZO1	ENSG00000103335	7	1.7	16	88781751	88851619	Lymphatic malformation 6, 616843 (3), Autosomal recessive; Dehydrated hereditary stomatocytosis with or without pseudohyperkalemia and/or perinatal edema, 194380 (3), Autosomal dominant	4	5:3; 6:1; 7:2; 17:1;
PHC2	ENSG00000134686	7	1.7	1	33789224	33896653	-	5	2:1; 5:1; 31:3; 32:1; 43:1;
PGM1	ENSG00000079739	7	1.7	1	64058947	64125916	Congenital disorder of glycosylation, type It, 614921 (3), Autosomal recessive	4	2:2; 31:3; 32:1; 43:1;
PCSK5	ENSG00000099139	7	1.7	9	78505560	78977255	-	5	7:2; 30:1; 31:2; 32:1; 44:1;
PABPC4	ENSG00000090621	7	1.7	1	40026488	40042462	-	5	2:1; 5:1; 31:3; 32:1; 43:1;
OXCT2	ENSG00000198754	7	1.7	1	40235195	40237020	-	5	2:1; 5:1; 31:3; 32:1; 43:1;
OSCP1	ENSG00000116885	7	1.7	1	36881428	36916086	-	5	2:1; 5:1; 31:3; 32:1; 43:1;
OR5V1	ENSG00000243729	7	1.7	6	29323007	29399744	-	5	5:1; 7:3; 17:1; 31:1; 43:1;
OLFM3	ENSG00000118733	7	1.7	1	102268130	102462586	-	5	2:1; 5:1; 31:3; 32:1; 43:1;
ODF2L	ENSG00000122417	7	1.7	1	86814344	86862023	-	5	2:1; 5:1; 31:3; 32:1; 43:1;
NTNG1	ENSG00000162631	7	1.7	1	107682629	108026080	-	5	2:1; 5:1; 31:3; 32:1; 43:1;
NTM	ENSG00000182667	7	1.7	11	131240373	132206716	-	4	7:3; 31:2; 32:1; 43:1;
NT5C1A	ENSG00000116981	7	1.7	1	40124793	40137710	-	5	2:1; 5:1; 31:3; 32:1; 43:1;
NRP1	ENSG00000099250	7	1.7	10	33466420	33625190	-	6	6:1; 7:1; 9:1; 31:2; 32:1; 43:1;
NFYC	ENSG00000066136	7	1.7	1	41157320	41237275	-	5	2:1; 5:1; 31:3; 32:1; 43:1;
NFKBIB	ENSG00000104825	7	1.7	19	39390340	39399533	-	5	5:1; 6:2; 17:1; 31:1; 32:2;
NDUFS5	ENSG00000168653	7	1.7	1	39491990	39500308	-	5	2:1; 5:1; 31:3; 32:1; 43:1;
NCDN	ENSG00000020129	7	1.7	1	36023074	36032875	Neurodevelopmental disorder with infantile epileptic spasms, 619373 (3), Autosomal dominant	5	2:1; 5:1; 31:3; 32:1; 43:1;
NBPF6	ENSG00000186086	7	1.7	1	108918421	109013624	-	5	2:1; 5:1; 31:3; 32:1; 43:1;
NBPF4	ENSG00000196427	7	1.7	1	108765963	108786689	-	5	2:1; 5:1; 31:3; 32:1; 43:1;
NASP	ENSG00000132780	7	1.7	1	46049518	46084566	-	5	2:1; 5:1; 31:3; 32:1; 43:1;
MYCL	ENSG00000116990	7	1.7	1	40361098	40367928	-	5	2:1; 5:1; 31:3; 32:1; 43:1;
MYCBP	ENSG00000214114	7	1.7	1	39328636	39347289	-	5	2:1; 5:1; 31:3; 32:1; 43:1;
MYBPHL	ENSG00000221986	7	1.7	1	109834987	109849663	-	5	2:1; 5:1; 31:3; 32:1; 43:1;
MTF2	ENSG00000143033	7	1.7	1	93544792	93604638	-	5	2:1; 5:1; 31:3; 32:1; 43:1;
MTF1	ENSG00000188786	7	1.7	1	38275239	38325292	-	5	2:1; 5:1; 31:3; 32:1; 43:1;
MRPS15	ENSG00000116898	7	1.7	1	36921319	36930038	-	5	2:1; 5:1; 31:3; 32:1; 43:1;
MPL	ENSG00000117400	7	1.7	1	43803478	43818443	Myelofibrosis with myeloid metaplasia, somatic, 254450 (3); Thrombocythemia 2, 601977 (3), Autosomal dominant, Somatic mutation; Thrombocytopenia, congenital amegakaryocytic, 604498 (3), Autosomal recessive	5	2:1; 5:1; 31:3; 32:1; 43:1;
MMACHC	ENSG00000132763	7	1.7	1	45965725	45976739	Methylmalonic aciduria and homocystinuria, cblC type, 277400 (3), Autosomal recessive	5	2:1; 5:1; 31:3; 32:1; 43:1;
MIER1	ENSG00000198160	7	1.7	1	67390578	67454302	-	4	2:2; 31:3; 32:1; 43:1;
MFSD2A	ENSG00000168389	7	1.7	1	40420802	40435638	Neurodevelopmental disorder with progressive microcephaly, spasticity, and brain abnormalities, 616486 (3), Autosomal recessive	5	2:1; 5:1; 31:3; 32:1; 43:1;
MED8	ENSG00000159479	7	1.7	1	43849588	43855479	-	5	2:1; 5:1; 31:3; 32:1; 43:1;
MEAF6	ENSG00000163875	7	1.7	1	37958176	37980375	-	5	2:1; 5:1; 31:3; 32:1; 43:1;
MDFI	ENSG00000112559	7	1.7	6	41604620	41621984	-	5	2:2; 7:2; 17:1; 26:1; 31:1;
MCOLN3	ENSG00000055732	7	1.7	1	85483765	85514182	-	5	2:1; 5:1; 31:3; 32:1; 43:1;
MARCH4	ENSG00000144583	7	1.7	2	217122588	217236750	-	4	7:2; 17:1; 31:2; 32:2;
MAP7D1	ENSG00000116871	7	1.7	1	36621180	36646450	-	5	2:1; 5:1; 31:3; 32:1; 43:1;
MANEAL	ENSG00000185090	7	1.7	1	38259474	38266809	-	5	2:1; 5:1; 31:3; 32:1; 43:1;
MACF1	ENSG00000127603	7	1.7	1	39546988	39952849	Lissencephaly 9 with complex brainstem malformation, 618325 (3), Autosomal dominant	5	2:1; 5:1; 31:3; 32:1; 43:1;
LUZP2	ENSG00000187398	7	1.7	11	24518516	25104150	-	5	2:1; 5:1; 6:1; 7:3; 43:1;
LSM10	ENSG00000181817	7	1.7	1	36856839	36863493	-	5	2:1; 5:1; 31:3; 32:1; 43:1;
LRRC8D	ENSG00000171492	7	1.7	1	90286573	90402170	-	5	2:1; 5:1; 31:3; 32:1; 43:1;
LRRC8C	ENSG00000171488	7	1.7	1	90098631	90235462	-	5	2:1; 5:1; 31:3; 32:1; 43:1;
LRRC8B	ENSG00000197147	7	1.7	1	89990395	90063423	-	5	2:1; 5:1; 31:3; 32:1; 43:1;
LRRC7	ENSG00000033122	7	1.7	1	70034081	70617628	-	4	2:2; 31:3; 32:1; 43:1;
LRRC40	ENSG00000066557	7	1.7	1	70610488	70671303	-	4	2:2; 31:3; 32:1; 43:1;
LRIF1	ENSG00000121931	7	1.7	1	111489807	111506701	?Facioscapulohumeral muscular dystrophy 3, digenic, 619477 (3), Digenic recessive	5	2:1; 5:1; 31:3; 32:1; 43:1;
LPPR5	ENSG00000117598	7	1.7	1	99355806	99470588	-	5	2:2; 5:1; 31:2; 32:1; 43:1;
LMO4	ENSG00000143013	7	1.7	1	87794151	87814606	-	5	2:1; 5:1; 31:3; 32:1; 43:1;
LGALS8	ENSG00000116977	7	1.7	1	236681300	236716281	-	3	6:1; 17:1; 31:5;
LEPROT	ENSG00000213625	7	1.7	1	65886270	65901690	-	4	2:2; 31:3; 32:1; 43:1;
LEPREL1	ENSG00000090530	7	1.7	3	189674517	189840226	Myopia, high, with cataract and vitreoretinal degeneration, 614292 (3), Autosomal recessive	4	2:1; 5:1; 31:3; 43:2;
LEPRE1	ENSG00000117385	7	1.7	1	43212006	43232755	Osteogenesis imperfecta, type VIII, 610915 (3), Autosomal recessive	5	2:1; 5:1; 31:3; 32:1; 43:1;
LAMTOR5	ENSG00000134248	7	1.7	1	110943871	110950564	-	5	2:1; 5:1; 31:3; 32:1; 43:1;
KLK15	ENSG00000174562	7	1.7	19	51328545	51340469	-	5	5:1; 6:1; 7:1; 17:1; 31:3;
KLF17	ENSG00000171872	7	1.7	1	44584522	44600812	-	5	2:1; 5:1; 31:3; 32:1; 43:1;
KIAA1324	ENSG00000116299	7	1.7	1	109656301	109749401	-	5	2:1; 5:1; 31:3; 32:1; 43:1;
KIAA1107	ENSG00000069712	7	1.7	1	92632542	92650280	-	5	2:1; 5:1; 31:3; 32:1; 43:1;
KIAA0754	ENSG00000255103	7	1.7	1	39876151	39882154	-	5	2:1; 5:1; 31:3; 32:1; 43:1;
KIAA0319L	ENSG00000142687	7	1.7	1	35899091	36023551	-	5	2:1; 5:1; 31:3; 32:1; 43:1;
KDM4A	ENSG00000066135	7	1.7	1	44115829	44171186	-	5	2:1; 5:1; 31:3; 32:1; 43:1;
KCNQ4	ENSG00000117013	7	1.7	1	41249684	41306124	Deafness, autosomal dominant 2A, 600101 (3), Autosomal dominant	5	2:1; 5:1; 31:3; 32:1; 43:1;
KCNMB1	ENSG00000145936	7	1.7	5	169801675	169816681	{Hypertension, diastolic, resistance to}, 608622 (3), Autosomal dominant	5	7:1; 17:1; 32:3; 33:1; 44:1;
KCND3	ENSG00000171385	7	1.7	1	112313284	112531777	Spinocerebellar ataxia 19, 607346 (3), Autosomal dominant; Brugada syndrome 9, 616399 (3), Autosomal dominant	5	2:1; 5:1; 31:3; 32:1; 43:1;
KCNC4	ENSG00000116396	7	1.7	1	110753965	110825722	-	5	2:1; 5:1; 31:3; 32:1; 43:1;
KCNA3	ENSG00000177272	7	1.7	1	111214310	111217655	-	5	2:1; 5:1; 31:3; 32:1; 43:1;
KCNA2	ENSG00000177301	7	1.7	1	111136202	111174096	Developmental and epileptic encephalopathy 32, 616366 (3), Autosomal dominant	5	2:1; 5:1; 31:3; 32:1; 43:1;
KCNA10	ENSG00000143105	7	1.7	1	111059839	111061797	-	5	2:1; 5:1; 31:3; 32:1; 43:1;
ITGB3BP	ENSG00000142856	7	1.7	1	63906441	64059392	-	4	2:2; 31:3; 32:1; 43:1;
IPO13	ENSG00000117408	7	1.7	1	44412611	44433694	-	5	2:1; 5:1; 31:3; 32:1; 43:1;
INSR	ENSG00000171105	7	1.7	19	7112266	7294045	Rabson-Mendenhall syndrome, 262190 (3), Autosomal recessive; Leprechaunism, 246200 (3), Autosomal recessive; Diabetes mellitus, insulin-resistant, with acanthosis nigricans, 610549 (3); Hyperinsulinemic hypoglycemia, familial, 5, 609968 (3), Autosomal dominant	4	6:1; 7:1; 31:4; 32:1;
INSL5	ENSG00000172410	7	1.7	1	67263424	67266939	-	4	2:2; 31:3; 32:1; 43:1;
INPP5B	ENSG00000204084	7	1.7	1	38326369	38412729	-	5	2:1; 5:1; 31:3; 32:1; 43:1;
IL23R	ENSG00000162594	7	1.7	1	67632083	67725662	{Inflammatory bowel disease 17, protection against}, 612261 (3); {Psoriasis, protection against}, 605606 (3)	4	2:2; 31:3; 32:1; 43:1;
IL12RB2	ENSG00000081985	7	1.7	1	67773047	67862583	-	4	2:2; 31:3; 32:1; 43:1;
IARS	ENSG00000196305	7	1.7	9	94972489	95056038	Growth retardation, impaired intellectual development, hypotonia, and hepatopathy, 617093 (3), Autosomal recessive	4	5:1; 7:4; 31:1; 43:1;
HYI	ENSG00000178922	7	1.7	1	43916824	43919660	-	5	2:1; 5:1; 31:3; 32:1; 43:1;
HSD3B1	ENSG00000203857	7	1.7	1	120049821	120057681	-	2	5:4; 31:3;
HPDL	ENSG00000186603	7	1.7	1	45792545	45794347	Neurodevelopmental disorder with progressive spasticity and brain white matter abnormalities, 619026 (3), Autosomal recessive; Spastic paraplegia 83, autosomal recessive, 619027 (3), Autosomal recessive	5	2:1; 5:1; 31:3; 32:1; 43:1;
HPCAL4	ENSG00000116983	7	1.7	1	40144320	40157361	-	5	2:1; 5:1; 31:3; 32:1; 43:1;
HMGB4	ENSG00000176256	7	1.7	1	34326076	34330392	-	5	2:1; 5:1; 31:3; 32:1; 43:1;
HLA-A	ENSG00000206503	7	1.7	6	29909037	29913661	{Hypersensitivity syndrome, carbamazepine-induced, susceptibility to}, 608579 (3)	5	5:1; 6:1; 7:1; 17:1; 31:3;
HHLA3	ENSG00000197568	7	1.7	1	70820488	70851022	-	4	2:2; 31:3; 32:1; 43:1;
HFM1	ENSG00000162669	7	1.7	1	91726323	91870426	Premature ovarian failure 9, 615724 (3), Autosomal recessive	5	2:1; 5:1; 31:3; 32:1; 43:1;
HEYL	ENSG00000163909	7	1.7	1	40089825	40105617	-	5	2:1; 5:1; 31:3; 32:1; 43:1;
HENMT1	ENSG00000162639	7	1.7	1	109190912	109204148	-	5	2:1; 5:1; 31:3; 32:1; 43:1;
HECTD3	ENSG00000126107	7	1.7	1	45468212	45477001	-	5	2:1; 5:1; 31:3; 32:1; 43:1;
GUCA2B	ENSG00000044012	7	1.7	1	42619092	42621495	-	5	2:1; 5:1; 31:3; 32:1; 43:1;
GUCA2A	ENSG00000197273	7	1.7	1	42628362	42630389	-	5	2:1; 5:1; 31:3; 32:1; 43:1;
GTF2B	ENSG00000137947	7	1.7	1	89318615	89357627	-	5	2:1; 5:1; 31:3; 32:1; 43:1;
GTF2A1L	ENSG00000242441	7	1.7	2	48844937	48960287	-	5	2:1; 7:2; 31:2; 32:1; 43:1;
GSTM5	ENSG00000134201	7	1.7	1	110254864	110318050	-	5	2:1; 5:1; 31:3; 32:1; 43:1;
GSTM4	ENSG00000168765	7	1.7	1	110198703	110208118	-	5	2:1; 5:1; 31:3; 32:1; 43:1;
GSTM3	ENSG00000134202	7	1.7	1	110276554	110284384	-	5	2:1; 5:1; 31:3; 32:1; 43:1;
GSTM2	ENSG00000213366	7	1.7	1	110210644	110252171	-	5	2:1; 5:1; 31:3; 32:1; 43:1;
GSTM1	ENSG00000134184	7	1.7	1	110230436	110251661	-	5	2:1; 5:1; 31:3; 32:1; 43:1;
GRIK3	ENSG00000163873	7	1.7	1	37261128	37499730	-	5	2:1; 5:1; 31:3; 32:1; 43:1;
GPSM2	ENSG00000121957	7	1.7	1	109417972	109477167	Chudley-McCullough syndrome, 604213 (3), Autosomal recessive	5	2:1; 5:1; 31:3; 32:1; 43:1;
GPR98	ENSG00000164199	7	1.7	5	89825161	90460038	Usher syndrome, type 2C, 605472 (3), Digenic dominant, Autosomal recessive; Usher syndrome, type 2C, GPR98/PDZD7 digenic, 605472 (3), Digenic dominant, Autosomal recessive; ?Febrile seizures, familial, 4, 604352 (3), Autosomal dominant	4	2:1; 7:1; 31:3; 32:2;
GPR61	ENSG00000156097	7	1.7	1	110082494	110091028	-	5	2:1; 5:1; 31:3; 32:1; 43:1;
GPBP1L1	ENSG00000159592	7	1.7	1	46092976	46153785	-	5	2:1; 5:1; 31:3; 32:1; 43:1;
GNL2	ENSG00000134697	7	1.7	1	38032417	38061536	-	5	2:1; 5:1; 31:3; 32:1; 43:1;
GNG12	ENSG00000172380	7	1.7	1	68167149	68299150	-	4	2:2; 31:3; 32:1; 43:1;
GNAT2	ENSG00000134183	7	1.7	1	110145889	110155679	Achromatopsia 4, 613856 (3)	5	2:1; 5:1; 31:3; 32:1; 43:1;
GNAI3	ENSG00000065135	7	1.7	1	110091233	110136975	Auriculocondylar syndrome 1, 602483 (3), Autosomal dominant	5	2:1; 5:1; 31:3; 32:1; 43:1;
GLYATL2	ENSG00000156689	7	1.7	11	58601542	58671688	-	4	2:3; 5:1; 7:2; 31:1;
GLMN	ENSG00000174842	7	1.7	1	92711959	92764544	Glomuvenous malformations, 138000 (3), Autosomal dominant	5	2:1; 5:1; 31:3; 32:1; 43:1;
GJB5	ENSG00000189280	7	1.7	1	35220648	35224113	-	5	2:1; 5:1; 31:3; 32:1; 43:1;
GJB4	ENSG00000189433	7	1.7	1	35225342	35229325	Erythrokeratodermia variabilis et progressiva 2, 617524 (3), Autosomal dominant	5	2:1; 5:1; 31:3; 32:1; 43:1;
GJB3	ENSG00000188910	7	1.7	1	35246790	35251970	Deafness, digenic, GJB2/GJB3, 220290 (3), Digenic dominant, Autosomal recessive; Deafness, autosomal recessive (3); Deafness, autosomal dominant 2B, 612644 (3), Autosomal dominant; Erythrokeratodermia variabilis et progressiva 1, 133200 (3), Autosomal dominant, Autosomal recessive; Deafness, autosomal dominant, with peripheral neuropathy (3)	5	2:1; 5:1; 31:3; 32:1; 43:1;
GJA9	ENSG00000131233	7	1.7	1	39330175	39347289	-	5	2:1; 5:1; 31:3; 32:1; 43:1;
GJA4	ENSG00000187513	7	1.7	1	35258599	35261348	-	5	2:1; 5:1; 31:3; 32:1; 43:1;
GIMAP6	ENSG00000133561	7	1.7	7	150322463	150329473	-	5	2:1; 5:1; 7:1; 31:2; 32:2;
GFI1	ENSG00000162676	7	1.7	1	92940319	92952433	?Neutropenia, nonimmune chronic idiopathic, of adults, 607847 (3), Autosomal dominant; Neutropenia, severe congenital 2, autosomal dominant, 613107 (3), Autosomal dominant	5	2:1; 5:1; 31:3; 32:1; 43:1;
GCLM	ENSG00000023909	7	1.7	1	94350761	94374966	{Myocardial infarction, susceptibility to}, 608446 (3)	5	2:1; 5:1; 31:3; 32:1; 43:1;
GBP6	ENSG00000183347	7	1.7	1	89829617	89852020	-	5	2:1; 5:1; 31:3; 32:1; 43:1;
GBP5	ENSG00000154451	7	1.7	1	89724633	89738544	-	5	2:1; 5:1; 31:3; 32:1; 43:1;
GBP3	ENSG00000117226	7	1.7	1	89472349	89488577	-	5	2:1; 5:1; 31:3; 32:1; 43:1;
GBP1	ENSG00000117228	7	1.7	1	89518002	89531043	-	5	2:1; 5:1; 31:3; 32:1; 43:1;
GALK2	ENSG00000156958	7	1.7	15	49447853	49660066	-	4	2:1; 5:2; 32:2; 43:2;
GADD45A	ENSG00000116717	7	1.7	1	68150744	68154021	-	4	2:2; 31:3; 32:1; 43:1;
FOXO6	ENSG00000204060	7	1.7	1	41827594	41849262	-	5	2:1; 5:1; 31:3; 32:1; 43:1;
FOXD3	ENSG00000187140	7	1.7	1	63788730	63790797	{Autoimmune disease, susceptibility to, 1}, 607836 (3), Autosomal dominant	4	2:2; 31:3; 32:1; 43:1;
FNDC7	ENSG00000143107	7	1.7	1	109255279	109285365	-	5	2:1; 5:1; 31:3; 32:1; 43:1;
FNBP1L	ENSG00000137942	7	1.7	1	93913688	94020218	-	5	2:1; 5:1; 31:3; 32:1; 43:1;
FHL3	ENSG00000183386	7	1.7	1	38462442	38471278	-	5	2:1; 5:1; 31:3; 32:1; 43:1;
FAM69A	ENSG00000154511	7	1.7	1	93307724	93427057	-	5	2:1; 5:1; 31:3; 32:1; 43:1;
FAM212B	ENSG00000197852	7	1.7	1	112223252	112298446	-	5	2:1; 5:1; 31:3; 32:1; 43:1;
FAM183A	ENSG00000186973	7	1.7	1	43610824	43622067	-	5	2:1; 5:1; 31:3; 32:1; 43:1;
FAM102B	ENSG00000162636	7	1.7	1	109102711	109187522	-	5	2:1; 5:1; 31:3; 32:1; 43:1;
F3	ENSG00000117525	7	1.7	1	94994781	95007356	-	5	2:1; 5:1; 31:3; 32:1; 43:1;
EXO5	ENSG00000164002	7	1.7	1	40974413	40982228	-	5	2:1; 5:1; 31:3; 32:1; 43:1;
EVA1B	ENSG00000142694	7	1.7	1	36787632	36789755	-	5	2:1; 5:1; 31:3; 32:1; 43:1;
ERMAP	ENSG00000164010	7	1.7	1	43282795	43310660	[Blood group, Scianna system], 111750 (3); [Blood group, Radin], 111620 (3)	5	2:1; 5:1; 31:3; 32:1; 43:1;
ERI3	ENSG00000117419	7	1.7	1	44686742	44820932	-	5	2:1; 5:1; 31:3; 32:1; 43:1;
ERC1	ENSG00000082805	7	1.7	12	1099675	1605099	-	5	2:1; 7:1; 10:1; 31:3; 32:1;
EPS8L3	ENSG00000198758	7	1.7	1	110292702	110306649	?Hypotrichosis 5, 612841 (3), Autosomal dominant	5	2:1; 5:1; 31:3; 32:1; 43:1;
EPHX4	ENSG00000172031	7	1.7	1	92495539	92529093	-	5	2:1; 5:1; 31:3; 32:1; 43:1;
ENPEP	ENSG00000138792	7	1.7	4	111286889	111486441	-	4	5:1; 7:3; 31:1; 43:2;
ELOVL1	ENSG00000066322	7	1.7	1	43829068	43833696	Ichthyotic keratoderma, spasticity, hypomyelination, and dysmorphic facies, 618527 (3), Autosomal dominant, Autosomal recessive	5	2:1; 5:1; 31:3; 32:1; 43:1;
EFNA5	ENSG00000184349	7	1.7	5	106712590	107006596	-	4	2:2; 7:2; 31:2; 43:1;
EFCAB7	ENSG00000203965	7	1.7	1	63989043	64038364	-	4	2:2; 31:3; 32:1; 43:1;
EDN2	ENSG00000127129	7	1.7	1	41944446	41950344	-	5	2:1; 5:1; 31:3; 32:1; 43:1;
EBNA1BP2	ENSG00000117395	7	1.7	1	43629846	43736607	-	5	2:1; 5:1; 31:3; 32:1; 43:1;
[truncated: 8,348 more rows]
