# Supplementary material for: A crowdsourcing database for the copy-number variation of the Spanish population
Source: Hum Genomics. 2023 Mar 9;17:20. doi: 10.1186/s40246-023-00466-8 (PMC9997023; doi:10.1186/s40246-023-00466-8)
Supplement: Supplementary file 2 — Additional file 2: Table S2. List of genes involved in drug pharmacokinetics and/or drug response. [file 40246_2023_466_MOESM2_ESM.xlsx]

## Sheet: Legend
Supplementary table 2. List of genes involved in drug pharmacokinetics and/or drug response

## Sheet: Supplementary table 2
Gene name	Chromosome	Gene start	Gene end
A2M	12	9220779	9268825
ABCA1	9	107543283	107690518
ABCB1	7	87133175	87342611
ABCB4	7	87031013	87109751
ABCB5	7	20654830	20816658
ABCC1	16	16043434	16236931
ABCC10	6	43395104	43418089
ABCC11	16	48200821	48281479
ABCC2	10	101542489	101611949
ABCC3	17	48712138	48769613
ABCC4	13	95672083	95953687
ABCC5	3	183637722	183735803
ABCC6	16	16242785	16317379
ABCC8	11	17414432	17498449
ABCC9	12	21950335	22094336
ABCG1	21	43619799	43717354
ABCG2	4	89011416	89152474
ABCG8	2	44066103	44105605
ABO	9	136130951	136150617
ACE	17	61554422	61574981
ACE2	X	15579156	15620271
ACHE	7	100487615	100494594
ACSS2	20	33459949	33515769
ACTG1	17	79476997	79490873
ACY3	11	67410026	67418130
ACYP2	2	54197978	54532437
ADAMTS1	21	28208066	28217728
ADCY1	7	45613739	45762715
ADCY2	5	7396321	7830194
ADCY9	16	4003388	4166186
ADD1	4	2845584	2931803
ADGRL3	4	62066976	62944053
ADGRV1	5	89825161	90460038
ADH1A	4	100197524	100212185
ADH1B	4	100226121	100242558
ADH1C	4	100257649	100274184
ADH7	4	100333418	100356894
ADIPOQ	3	186560463	186576252
ADM	11	10326227	10328944
ADO	10	64564516	64568238
ADORA1	1	203059782	203136533
ADORA2A	22	24813847	24838328
ADORA2A-AS1	22	24825178	24871121
ADRA1A	8	26605667	26724790
ADRA2A	10	112836790	112840658
ADRA2C	4	3768075	3770251
ADRB1	10	115803806	115806667
ADRB2	5	148206156	148208196
ADRB3	8	37820516	37824483
AGBL4	1	48998527	50489585
AGT	1	230838269	230850043
AGTR1	3	148415571	148460795
AHR	7	17338246	17385776
AKR1C3	10	5077546	5149878
AKR1C4	10	5237426	5260912
AKT1	14	105235686	105262088
ALDH1A1	9	75515578	75695358
ALDH1A2	15	58245622	58790065
ALDH1L1	3	125822412	125916837
ALDH2	12	112204691	112247782
ALDH3A1	17	19641297	19652256
ALDH5A1	6	24495080	24537435
ALG10	12	34175216	34182629
ALOX12	17	6899384	6914055
ALOX5	10	45869661	45941561
AMHR2	12	53817639	53825318
AMPD1	1	115215719	115238239
ANKFN1	17	54230832	54589020
ANKK1	11	113258513	113271140
ANKS1B	12	99120235	100378432
ANO2	12	5641035	6055398
AOX1	2	201450591	201541787
APEX1	14	20923350	20925877
APLF	2	68694693	68858004
APOA1	11	116706467	116708666
APOA5	11	116660083	116663136
APOB	2	21224301	21266945
APOC3	11	116700422	116703788
APOE	19	45409011	45412650
AQP1	7	30951470	30965131
AQP2	12	50344524	50352654
ARAP2	4	35949843	36246131
AREG	4	75310851	75320726
ARG1	6	131894284	131905472
ARHGAP12	10	32094365	32217742
ARHGEF28	5	72921983	73237818
ARID4A	14	58765103	58840605
ARID5B	10	63661059	63856703
ARMS2	10	124214169	124216868
ARRB2	17	4613784	4624794
ARSA	22	51061182	51066607
ASIC2	17	31340105	32501983
ASPH	8	62414205	62627155
ATAT1	6	30594619	30614600
ATF2	2	175936978	176032785
ATG16L1	2	234118697	234204320
ATG5	6	106632351	106773666
ATIC	2	216176540	216214487
ATM	11	108093211	108239829
ATP10A	15	25922420	26110317
ATP1A2	1	160085563	160113381
ATP2B1	12	89981828	90102608
ATP5F1E	20	57601710	57607437
ATP7A	X	77166194	77305892
ATP7B	13	52506809	52585630
AXIN2	17	63524681	63557765
B4GALT2	1	44444615	44456840
BACH1	21	30591182	31003071
BAG6	6	31606805	31620482
BARD1	2	215590370	215674428
BCHE	3	165490692	165555260
BCL2	18	60790579	60987361
BCL2L11	2	111876955	111926024
BDKRB1	14	96722161	96735304
BDKRB2	14	96671016	96710666
BDNF	11	27676440	27743605
BDNF-AS	11	27528385	27719721
BLMH	17	28575218	28619060
BMP5	6	55618443	55740362
BMP7	20	55743804	55841685
BST1	4	15704573	15739936
C11orf65	11	108179246	108338258
C18orf56	18	641320	658263
C3	19	6677715	6730573
C5	9	123714616	123812554
C5orf56	5	131746328	131811736
C6	5	41142336	41261540
C6orf15	6	31079000	31080336
C8orf34	8	69242957	69731257
C9orf72	9	27546544	27573864
CA10	17	49707674	50237377
CA12	15	63613577	63674360
CACNA1A	19	13317256	13734804
CACNA1C	12	2079952	2802108
CACNA1E	1	181382238	181777219
CACNA1S	1	201008642	201081694
CACNG2	22	36959968	37099603
CADM2	3	85008132	86123579
CALCA	11	14988214	14993900
CALU	7	128379346	128411861
CAMK1D	10	12391481	12877545
CAPG	2	85621871	85645555
CAPN10	2	241526133	241557122
CASP7	10	115438942	115490662
CAT	11	34460472	34493609
CBR1	21	37443248	37445464
CBR3	21	37507210	37518864
CCHCR1	6	31110216	31126015
CCL11	17	32612687	32615353
CCL2	17	32582307	32584222
CCND1	11	69455855	69469242
CCNK	14	99947506	100001381
CD14	5	140011313	140013286
CD33	19	51728320	51743271
CD3EAP	19	45909467	45914024
CD58	1	117057157	117113661
CD69	12	9905082	9913497
CD84	1	160510885	160549306
CDA	1	20915441	20945401
CDC5L	6	44355262	44418163
CDH2	18	25530930	25757410
CDH23	10	73156691	73575702
CDK1	10	62538089	62554610
CDK4	12	58144225	58149796
CDKAL1	6	20534688	21232635
CDKN2B-AS1	9	21994777	22121096
CDSN	6	31082867	31088223
CELF4	18	34823010	35146000
CELSR2	1	109792641	109818372
CEP68	2	65283500	65313988
CEP72	5	612387	667283
CERKL	2	182401403	182521843
CERS6	2	169312372	169631644
CES1	16	55836763	55867249
CES1P1	16	55794460	55828070
CETP	16	56995762	57017757
CFAP44	3	113006304	113160457
CFH	1	196621008	196716634
CFHR4	1	196819371	196888102
CFTR	7	117105838	117356025
CHAT	10	50817141	50873150
CHIA	1	111833484	111863188
CHRM2	7	136553416	136705002
CHRNA3	15	78885394	78913637
CHRNA4	20	61975420	62009753
CHRNA5	15	78857862	78887611
CHRNA7	15	32322691	32464722
CHRNB2	1	154540257	154552502
CHRNB4	15	78916461	79020096
CHST1	11	45670427	45687172
CHST3	10	73724123	73773322
CHURC1	14	65381079	65411309
CLCC1	1	109472130	109506111
CLCN6	1	11867188	11903201
CLNK	4	10488019	10686489
CLOCK	4	56294070	56413278
CMPK1	1	47799469	47844511
CMTM8	3	32280171	32411817
CNPY4	7	99717236	99723134
CNR1	6	88849583	88876078
COL1A1	17	48260650	48278993
COL22A1	8	139600478	139926249
COL26A1	7	101006101	101202304
COMT	22	19929130	19957418
COQ2	4	84182689	84206067
CORO7	16	4404543	4475706
CPA2	7	129906667	129929638
CPA6	8	68334360	68658620
CR1	1	207669492	207813992
CREB1	2	208394520	208468155
CRH	8	67088620	67090960
CRHBP	5	76248538	76276983
CRHR1	17	43699267	43913194
CRHR2	7	30692200	30728900
CRP	1	159682079	159684379
CRTC2	1	153920145	153931101
CRY1	12	107385142	107487607
CRYBG2	1	26648350	26680621
CSK	15	75074398	75095539
CSMD1	8	2792875	4852494
CSNK1E	22	38686697	38794527
CSNK2A3	11	11373489	11374904
CSRNP3	2	166326157	166545917
CSRP3	11	19203578	19232120
CST5	20	23856572	23860387
CTH	1	70876901	70905534
CTLA4	2	204732509	204738683
CTNNA2	2	79412357	80875905
CTNNA3	10	67672276	69455927
CTNNB1	3	41236328	41301587
CUX2	12	111471828	111788358
CXCL10	4	76942273	76944650
CXCL12	10	44793038	44881941
CXCL5	4	74861359	74864496
CXCL8	4	74606223	74609433
CXCR4	2	136871919	136875735
CXXC4	4	105389469	105416058
CYBA	16	88709691	88717560
CYCSP5	1	157098154	157098463
CYP11B2	8	143991975	143999259
CYP19A1	15	51500254	51630807
CYP1A1	15	75011883	75017951
CYP1A2	15	75041185	75048543
CYP1B1	2	38294652	38337044
CYP24A1	20	52769988	52790512
CYP27B1	12	58156122	58161034
CYP2A13	19	41594377	41602100
CYP2A6	19	41349443	41356352
CYP2A7P1	19	41530172	41533625
CYP2B6	19	41497204	41524303
CYP2C19	10	96484103	96613017
CYP2C8	10	96796530	96829254
CYP2C9	10	96698415	96749147
CYP2D6	22	42522501	42526908
CYP2E1	10	135333910	135352626
CYP2F1	19	41620337	41634271
CYP2J2	1	60358980	60392462
CYP2R1	11	14899553	14913798
CYP3A	7	99245817	99277621
CYP3A4	7	99354604	99381888
CYP3A43	7	99425636	99463718
CYP3A5	7	99245817	99277621
CYP3A7	7	99302667	99332719
CYP4A11	1	47394849	47407156
CYP4B1	1	47223510	47285085
CYP4F11	19	16023177	16045677
CYP4F2	19	15988833	16008930
CYP7A1	8	59402737	59412795
DAOA	13	106118216	106143383
DAPK1	9	90112143	90323548
DBH	9	136501482	136524466
DCAF4	14	73393040	73426411
DCBLD1	6	117774980	117891021
DCK	4	71858255	71896631
DCTD	4	183811213	183839089
DDC	7	50526134	50633154
DDHD1	14	53510686	53620000
DDRGK1	20	3170996	3185331
DGKB	7	14184674	15014402
DHFR	5	79922047	79950802
DHODH	16	72042487	72058954
DIAPH3	13	60239717	60738121
DLG2	11	83166055	85338966
DLG5	10	79553302	79686378
DNMT3A	2	25455845	25565459
DOCK8	9	220748	465259
DOK5	20	53092136	53267710
DOT1L	19	2164148	2232577
DPP6	7	153584182	154685995
DPYD	1	97543299	98386605
DPYS	8	105342552	105479281
DRD1	5	174867042	174871211
DRD2	11	113280318	113346111
DRD3	3	113847499	113918254
DROSHA	5	31400604	31532303
DSCAM	21	41382926	42219065
DSE	6	116575336	116762424
DTNBP1	6	15523032	15663289
DUSP1	5	172195093	172198198
DYNC2H1	11	102980160	103350591
E2F7	12	77415027	77459360
ECT2L	6	139117063	139224629
EDN1	6	12290596	12297427
EGF	4	110834040	110933422
EGFR	7	55086714	55324313
EHMT2	6	31847536	31865461
EIF2AK4	15	40226347	40327797
EIF3A	10	120794356	120840316
ELP5	17	7155401	7163221
ENOSF1	18	672546	712676
EPB41	1	29213603	29445939
EPHA5	4	66185281	66535678
EPHA7	6	93949738	94129265
EPHX1	1	225997794	226033236
EPHX2	8	27348296	27403081
EPM2A	6	145822719	146056705
ERBB2	17	37844361	37886606
ERBB3	12	56473641	56497289
ERCC1	19	45910591	45982086
ERCC2	19	45853095	45874176
ERCC3	2	128014866	128051752
ERCC4	16	14014014	14046202
ERCC5	13	103497194	103528345
ERICH3	1	75033795	75139422
ESR1	6	151977826	152450754
ESR2	14	64550950	64770377
ESYT2	7	158523686	158622944
ETFDH	4	159593408	159630285
ETS2	21	40177231	40196879
EXO1	1	242011269	242058450
EXOC4	7	132937829	133751342
EYS	6	64429876	66417118
F11	4	187187099	187210835
F12	5	176829141	176836577
F13A1	6	6144318	6321246
F2	11	46740730	46761056
F3	1	94994781	95007356
F5	1	169483404	169555826
FAAH	1	46859937	46879520
FABP1	2	88422510	88427635
FAM177A1	14	35514113	35582336
FAM178B	2	97541620	97674921
FARP2	2	242295658	242431094
FBXL17	5	107194736	107717799
FBXL19	16	30935418	30960104
FCER1A	1	159259504	159278014
FCER1G	1	161185024	161190489
FCGR2A	1	161475220	161493803
FCGR3A	1	161511549	161520527
FCN2	9	137772654	137779924
FDPS	1	155278539	155289593
FGD4	12	32552463	32798984
FGF2	4	123747863	123819391
FGFR4	5	176513887	176525145
FHIT	3	59735036	61237133
FKBP5	6	35541362	35696360
FLT3	13	28577411	28674729
FLT4	5	180028506	180076624
FMO1	1	171217638	171255117
FMO3	1	171060018	171086959
FMO5	1	146646930	146714700
FNTB	14	65453438	65529316
FOLH1	11	49168187	49230222
FOLR3	11	71825915	71850936
FOXF2	6	1390069	1395832
FOXO1	13	41129804	41240734
FOXP3	X	49106988	49121288
FPGS	9	130556876	130576606
FSHR	2	49189296	49381676
FSIP1	15	39892232	40068732
FTO	16	53737875	54155853
FUT2	19	49199228	49209207
FXR2	17	7494548	7518189
G6PD	X	153759606	153775469
GABRA1	5	161274197	161326975
GABRA2	4	46250444	46477247
GABRA6	5	160974069	161129598
GABRB3	15	26788693	27184686
GABRG3	15	27216429	27778373
GABRP	5	170190354	170241051
GABRQ	X	151806637	151825999
GAD1	2	171669723	171717661
GAL	11	68451247	68458643
GALNT14	2	31133333	31378068
GALNT17	7	70597155	71178585
GALNT18	11	11292423	11643552
GALNT2	1	230193536	230417870
GALR1	18	74962505	74980858
GAPVD1	9	128024073	128129486
GATA3	10	8095567	8117161
GATA4	8	11534468	11617511
GATM	15	45653322	45694525
GBP6	1	89829617	89852020
GC	4	72607410	72669758
GCG	2	162999392	163008914
GCKR	2	27719709	27746554
GCLC	6	53362139	53409927
GDNF	5	37812779	37839788
GGCX	2	85772404	85788670
GGH	8	63927638	63951730
GIPR	19	46171502	46186982
GLA	X	100652791	100662913
GLCCI1	7	8008425	8133902
GLDC	9	6532464	6645650
GLP1R	6	39016574	39055519
GNAS	20	57414773	57486247
GNB3	12	6949375	6956557
GNL3	3	52715172	52728504
GNMT	6	42928496	42931607
GP1BA	17	4835592	4838325
GP6	19	55525073	55549632
GPR83	11	94110477	94134585
GPX5	6	28493702	28502729
GRAMD1B	11	123396344	123498482
GREM2	1	240652873	240775449
GRIA1	5	152869828	153193429
GRIA3	X	122318006	122624766
GRID2	4	93225550	94695707
GRIK1	21	30909254	31312351
GRIK3	1	37261128	37499730
GRIK4	11	120382468	120859613
GRIN1	9	140032842	140063207
GRIN2B	12	13693165	14133053
GRIN3A	9	104331635	104500862
GRK4	4	2965335	3042474
GRK5	10	120967101	121215131
GRM3	7	86273230	86494200
GRM7	3	6811688	7783215
GSK3B	3	119540170	119813264
GSR	8	30535583	30585443
GSTA1	6	52656462	52668708
GSTM1	1	110230436	110236367
GSTM3	1	110276554	110284384
GSTP1	11	67351066	67354131
GSTT1	22	24376212	24384680
H19	11	2016406	2022700
HAS3	16	69139467	69151571
HCG22	6	31021227	31027667
HCN1	5	45259349	45696253
HCP5	6	31368479	31445283
HDAC1	1	32757687	32799236
HFE	6	26087509	26098571
HIF1A	14	62162231	62214976
HINT1	5	130494720	130507428
HLA-A	6	29909037	29913661
HLA-B	6	31321649	31324219
HLA-C	6	31236526	31239882
HLA-DPA1	6	33032346	33041549
HLA-DPB1	6	33043703	33054978
HLA-DPB2	6	33080228	33102442
HLA-DQA1	6	32595956	32611429
HLA-DQB1	6	32627244	32636160
HLA-DRB1	6	32546546	32557625
HLA-E	6	30457244	30461982
HLA-G	6	29794744	29798902
HMGCR	5	74632154	74657929
HMGCS2	1	120290619	120311528
HMMR	5	162887209	162918947
HNF4A	20	42984340	43061485
HNMT	2	138721590	138773930
HNRNPH2	X	100663283	100669121
HOMER1	5	78668459	78810040
HOTAIR	12	54356092	54368740
HRH1	3	11178779	11305243
HRH3	20	60790026	60795323
HRH4	18	22040593	22059921
HSD11B1	1	209859510	209908295
HSD3B1	1	120049821	120057681
HSP90AB1	6	44214824	44221620
HSPA1A	6	31783291	31785723
HSPA1L	6	31777396	31782842
HSPA5	9	127997132	128003609
HSPG2	1	22154356	22263790
HTR1A	5	63256183	63258334
HTR1B	6	78171948	78173490
HTR2A	13	47405685	47471169
HTR2C	X	113818551	114144624
HTR3A	11	113845603	113861035
HTR3B	11	113775399	113817287
HTR7	10	92500578	92617671
HTRA1	10	124221041	124274424
HTT	4	3076408	3245676
HYKK	15	78799906	78829714
IAPP	12	21507893	21532912
ICA1	7	8152814	8302209
IDO1	8	39759794	39785963
IFNG	12	68548548	68553527
IFNL3	19	39734246	39735646
IFNL4	19	39737773	39739219
IGF2BP2	3	185361527	185542844
IGFBP3	7	45951949	45961473
IKBKB	8	42128820	42189968
IKBKE	1	206643791	206670223
IKBKG	X	153769414	153796782
IL10	1	206940947	206945839
IL11	19	55875757	55881831
IL12A	3	159706537	159713806
IL12B	5	158741791	158757895
IL13	5	131991955	131996802
IL16	15	81451916	81601393
IL17A	6	52051185	52055436
IL17RA	22	17565844	17596583
IL18	11	112013974	112034840
IL1A	2	113531492	113542167
IL1B	2	113587328	113594480
IL1RN	2	113864791	113891593
IL2	4	123372625	123377880
IL23R	1	67632083	67725662
IL3	5	131396222	131398897
IL4	5	132009678	132018368
IL4R	16	27324989	27376099
IL6	7	22766766	22771621
IL6R	1	154377669	154441926
ILKAP	2	239079042	239112370
IMPDH1	7	128032331	128050306
IMPDH2	3	49061758	49066748
INSIG2	2	118846028	118868573
INSR	19	7112266	7294045
INVS	9	102861538	103063282
IRF6	1	209959036	209979465
IRS1	2	227596033	227664475
ITGA2	5	52285156	52390609
ITGB3	17	45331212	45389182
ITIH3	3	52828812	52843025
ITPA	20	3189514	3204516
KAT2B	3	20081515	20195896
KCNE1	21	35818988	35884573
KCNH2	7	150642049	150675403
KCNIP1	5	169780491	170163636
KCNIP4	4	20730239	21950422
KCNJ1	11	128706210	128737268
KCNJ11	11	17407406	17410878
KCNJ6	21	38979678	39288749
KCNK3	2	26915619	26956288
KCNMA1	10	78629359	79398353
KCNMB1	5	169801675	169816681
KCNQ1	11	2465914	2870339
KCNQ5	6	73331520	73908574
KCNT2	1	196194909	196578355
KDR	4	55944644	55991756
KIF6	6	39297766	39693181
KL	13	33590207	33640282
KLB	4	39408473	39453156
KLC1	14	104028233	104167888
KLC3	19	45836692	45852860
KLRC1	12	10598627	10607284
KLRD1	12	10378657	10469850
KMT2E	7	104654769	104754808
KNG1	3	186435212	186461743
KRAS	12	25358070	25403870
LDLR	19	11200038	11244492
LEP	7	127881337	127897681
LEPR	1	65886248	66107242
LGALS3	14	55590828	55612121
LGR5	12	71833550	71980090
LIG3	17	33307513	33332083
LINC00251	8	66073380	66092575
LIPC	15	58702768	58861151
LKAAEAR1	20	62714733	62715712
LPA	6	160952515	161087407
LPIN1	2	11817721	11967535
LPL	8	19759228	19824769
LRMDA	10	15137384	15139178
LRP2	2	169983619	170219195
LRRC15	3	194075976	194090472
LST1	6	31553901	31556671
LTA	6	31539831	31542101
LTA4H	12	96394606	96437298
LTB	6	31548302	31550299
LTC4S	5	179220987	179223648
LY96	8	74903587	74941322
MAD1L1	7	1855429	2272878
MAFB	20	39314488	39317880
MAFK	7	1570350	1581870
MALAT1	11	65265233	65273940
MAP2K4	17	11924141	12047147
MAP3K1	5	56111401	56191979
MAP3K5	6	136878185	137113656
MAP4K4	2	102313312	102508954
MC1R	16	89979826	89987385
MC4R	18	58038564	58040001
MCOLN1	19	7587512	7598889
MDGA2	14	47308826	48144157
MDM2	12	69201956	69239214
MDM4	1	204485511	204542871
MED19	11	57471186	57479681
MEG3	14	101245747	101327368
METTL21A	2	208445355	208490652
MEX3C	18	48700920	48744674
MGAT4A	2	99235569	99347589
MICA	6	31371356	31383092
MICB	6	31462658	31478901
MIEF2	17	18163848	18169866
MIR27A	19	13947254	13947331
MIR582	5	58999432	58999529
MLLT3	9	20341663	20622542
MME	3	154741913	154901497
MMP3	11	102706532	102714534
MOB3B	9	27325207	27529779
MOBP	3	39508689	39570970
MSANTD1	4	3246096	3273465
MSH5	6	31707725	31730575
MTHFD1	14	64854749	64926722
MTHFR	1	11845780	11866977
MT-ND1	MT	3307	4262
MTOR	1	11166592	11322564
MTR	1	236958610	237067281
MTRF1L	6	153308497	153323820
MT-RNR1	MT	648	1601
MTRR	5	7851604	7906138
MTTP	4	100484918	100545156
MUC16	19	8959520	9092018
MUCL3	6	30908749	30921998
MUTYH	1	45794835	45804328
MVK	12	110011060	110035067
MYD88	3	38179969	38184513
MYLIP	6	16129356	16148479
MYO1H	12	109785708	109893328
MYT1L	2	1792885	2335032
N6AMT1	21	30244513	30257693
NALCN	13	101706130	102068843
NAT1	8	18027986	18081198
NAT2	8	18248755	18258728
NBEA	13	35516424	36247159
NCAM1	11	112832022	113149158
NCF4	22	37257030	37274057
NCOA1	2	24714783	24993571
NECTIN4	1	161040785	161059389
NEDD4	15	56119120	56285944
NEDD4L	18	55711599	56068772
NELFCD	20	57556263	57570188
NEUROD1	2	182537815	182545603
NFATC2	20	50003494	50179370
NFIB	9	14081842	14398982
NFKBIA	14	35870717	35873952
NFKBIB	19	39390592	39399533
NGF	1	115828539	115880857
NOD2	16	50727514	50766988
NOS1	12	117645947	117889975
NOS1AP	1	162039564	162340265
NOS2	17	26083792	26127525
NOS3	7	150688083	150711676
NOTCH4	6	32162620	32191844
NPC1L1	7	44552134	44580914
NPHS1	19	36316866	36360189
NPIPB8	16	28648975	28670003
NPPA	1	11905824	11908402
NPPA-AS1	1	11903761	11908136
NQO1	16	69740899	69760854
NQO2	6	2994165	3019996
NR1D1	17	38249040	38256978
NR1H2	19	50832910	50886239
NR1H3	11	47269851	47290396
NR1I2	3	119499331	119537332
NR1I3	1	161200409	161208092
NR3C2	4	148999913	149365850
NRAS	1	115247090	115259515
NRG1	8	31496902	32622548
NRG3	10	83635070	84746935
NRP1	10	33466420	33625190
NRP2	2	206546714	206662857
NRXN1	2	50145643	51259674
NT5C1A	1	40124793	40137710
NT5C2	10	104850368	104953056
NT5C3A	7	33053742	33102409
NTNG1	1	107682629	108026080
NTRK1	1	156785432	156851642
NTRK2	9	87283466	87638505
NUBPL	14	31959162	32330430
NUCB2	11	17229700	17371521
NUDT15	13	48611703	48621358
NUMA1	11	71714933	71791381
OASL	12	121458095	121477045
OCRL	X	128673826	128726538
OPCML	11	132284871	133402414
OPRD1	1	29138654	29190208
OPRK1	8	54138284	54164257
OPRL1	20	62711526	62731996
OPRM1	6	154331631	154568001
OR52E2	11	5079880	5080857
OR52J2P	11	5058243	5059181
OR52J3	11	5067756	5068691
ORM2	9	117092149	117095532
OSGEP	14	20914570	20923264
OTOS	2	241078446	241083979
P2RX7	12	121570622	121623876
P2RY1	3	152552736	152555841
P2RY12	3	151055168	151102600
P3H3	12	6937572	6949018
PACSIN2	22	43254393	43411151
PAH	12	103230663	103344646
PAPLN	14	73704205	73741348
PARD3B	2	205410516	206484886
PARP11	12	3900213	3982608
PAX4	7	127250346	127255982
PDE3A	12	20522179	20837315
PDE4B	1	66258197	66840259
PDE4D	5	58264865	59668541
PDIA2	16	333152	337215
PDYN	20	1959403	1974732
PEAR1	1	156863490	156886226
PEBP4	8	22570769	22798849
PERP	6	138409642	138428648
PGLYRP4	1	153302596	153321316
PGM1	1	64058947	64125916
PICALM	11	85668727	85780924
PICK1	22	38452318	38471708
PIGB	15	55611360	55647176
PIGM	1	159997462	160001783
PIK3CA	3	178865902	178957881
PIK3R1	5	67511548	67597649
PIK3R2	19	18263928	18281350
PIN1	19	9945933	9960358
PIP5K1C	19	3630181	3700477
PKD2	4	88928820	88998929
PLA2G4A	1	186798085	186958113
PLCB1	20	8112824	8949003
PLCD3	17	43186385	43210721
PLCE1	10	95753746	96092580
PLCG1	20	39765600	39804460
PLEKHH2	2	43864412	43995126
PLEKHJ1	19	2233148	2237703
PLIN1	15	90207596	90222658
PMCH	12	102591300	102591623
PNOC	8	28174503	28200872
PNPLA3	22	44319619	44343448
POLG	15	89859534	89878092
POLR2A	17	7387685	7417933
POLR3G	5	89767565	89810370
POM121L2	6	27253682	27279949
PON1	7	94926988	94954019
PON2	7	95034175	95064510
POR	7	75528518	75616154
POU5F1	6	31132119	31148508
PPA2	4	106290234	106395238
PPARA	22	46546424	46639653
PPARD	6	35310335	35395968
PPARG	3	12328867	12475855
PPCDC	15	75315896	75409803
PPP1R13L	19	45882892	45908339
PPP1R18	6	30644166	30655672
PPP2R5D	6	42952237	42979831
PRCP	11	82534544	82681626
PRDX4	X	23682379	23704516
PRKAG2	7	151253197	151574126
PRKCA	17	64298754	64806861
PRKCB	16	23847322	24231932
PRKCE	2	45878484	46415129
PROC	2	128176003	128186822
PRORP	14	35591052	35743271
PROX1	1	214156524	214214595
PRPF31	19	54619056	54635140
PRRC2A	6	31588497	31605548
PRSS53	16	31095518	31100284
PSMA4	15	78832747	78841604
PSORS1C1	6	31082527	31107869
PSORS1C3	6	31141512	31145676
PTEN	10	89623195	89731687
PTGER2	14	52781023	52795324
PTGER3	1	71318036	71513491
PTGER4	5	40679600	40693837
PTGES	9	132500610	132515326
PTGFR	1	78769568	79005434
PTGIR	19	47123725	47128375
PTGS1	9	125132824	125157982
PTGS2	1	186640923	186649559
PTPRC	1	198607801	198726545
PTPRD	9	8314246	10612723
PTPRM	18	7566780	8406758
PURA	5	139487362	139496321
PYGL	14	51324609	51411454
PYROXD2	10	100143322	100174941
RABEP1	17	5185558	5289129
RABGAP1L	1	174128548	174964445
RAC2	22	37621301	37640488
RAD52	12	1021243	1099219
RAF1	3	12625213	12705725
RAPGEF5	7	22157856	22396763
RARG	12	53604354	53626764
RARS	5	167913450	167946304
RASSF1	3	50367219	50378343
RBFOX1	16	6069095	7763340
RBMS3	3	29322473	30051886
RBX1	22	41347363	41369313
REEP5	5	112212084	112258236
RELA	11	65421067	65430565
REN	1	204123944	204135465
REV1	2	100017790	100106497
REV3L	6	111620234	111804432
RFK	9	79000433	79009433
RFPL4B	6	112671297	112672498
RGL4	22	24030323	24041363
RGS17	6	153325594	153452384
RGS19	20	62704534	62711323
RGS2	1	192778169	192781403
RGS4	1	163038565	163046592
RGS5	1	163080911	163291577
RHBDF2	17	74466976	74497872
RHOA	3	49396578	49449635
RIPOR2	6	24804513	24936188
RNF8	6	37321748	37362514
RORA	15	60780483	61521518
RPL13	16	89627065	89630950
RPP30	10	92631473	92668312
RPTOR	17	78518619	78940038
RRAS2	11	14299472	14386052
RRM1	11	4115937	4160106
RRM2	2	10262455	10271545
RRM2B	8	103216730	103251346
RRP1B	21	45079429	45115958
RRP7A	22	42905974	42915808
RUNDC3B	7	87256864	87461611
RXRA	9	137208944	137332431
RYR1	19	38924339	39078204
RYR2	1	237205505	237997288
SACM1L	3	45730678	45786916
SAMHD1	20	35518632	35580246
SCAP	3	47455203	47518616
SCARB1	12	125261402	125367214
SCN10A	3	38738293	38835501
SCN1A	2	166845670	166930149
SCN2A	2	166095912	166248818
SCN4A	17	62015914	62050278
SCNN1B	16	23289552	23392620
SELE	1	169691781	169733846
SEMA3C	7	80371854	80551675
SENP3	17	7465192	7475287
SERPINA3	14	95078714	95090392
SERPINA5	14	95045043	95059457
SERPINC1	1	173872947	173886516
SERPINE1	7	100770370	100782547
SFRP5	10	99526508	99531709
SH2B1	16	28857921	28885526
SH2B3	12	111843752	111889427
SH2D5	1	21046225	21059330
SH3BP2	4	2794750	2842825
SHMT1	17	18231187	18266856
SIRT2	19	39369197	39390502
SLC10A2	13	103696350	103719196
SLC12A3	16	56899119	56949762
SLC12A8	3	124801480	124931708
SLC14A2	18	42792960	43263072
SLC15A2	3	121612936	121662949
SLC16A5	17	73083822	73102257
SLC16A7	12	59989848	60176395
SLC18A2	10	119000604	119038941
SLC19A1	21	46913490	46964325
SLC1A1	9	4490444	4587469
SLC22A1	6	160542821	160579750
SLC22A11	11	64323098	64340347
SLC22A12	11	64358113	64369820
SLC22A16	6	110745890	110797844
SLC22A2	6	160592093	160698670
SLC22A3	6	160769300	160876014
SLC22A4	5	131630136	131679899
SLC22A5	5	131705444	131731306
SLC22A6	11	62703857	62752455
SLC22A7	6	43263432	43273209
SLC22A8	11	62760296	62783311
SLC25A31	4	128651533	128695448
SLC26A9	1	205882176	205912588
SLC28A1	15	85427885	85518876
SLC28A2	15	45544428	45568149
SLC28A3	9	86890372	86955672
SLC29A1	6	44187242	44201888
SLC29A3	10	73079015	73123142
SLC2A2	3	170714137	170744539
SLC30A8	8	117962512	118188953
SLC30A9	4	41992489	42092474
SLC31A1	9	115983808	116028674
SLC39A14	8	22224762	22291642
SLC39A8	4	103172198	103306667
SLC47A1	17	19398698	19482347
SLC47A2	17	19581601	19622292
SLC4A1	17	42325753	42345509
SLC4A8	12	51796945	51902118
SLC6A12	12	299243	323689
SLC6A2	16	55689516	55740104
SLC6A3	5	1392909	1445545
SLC6A4	17	28521337	28563020
SLC6A5	11	20620946	20680831
SLC7A5	16	87863629	87903094
SLCO1A2	12	21417534	21572528
SLCO1B1	12	21284136	21392180
SLCO1B3	12	20963636	21069658
SLCO1C1	12	20848289	20906320
SLCO2A1	3	133651540	133771028
SLCO2B1	11	74811608	74917594
SLIT1	10	98757795	98945677
SNORD68	16	89627842	89627925
SOD2	6	160090089	160183510
SORCS2	4	7194265	7744554
SOX10	22	38366693	38380544
SP1	12	53773960	53810230
SPECC1L	22	24666786	24813708
SPG7	16	89557325	89624176
SPOPL	2	139259371	139331117
SPSB2	12	6980113	6998522
SREBF1	17	17714768	17740325
SRP19	5	112196919	112205485
SRPRB	3	133502877	133540336
ST13	22	41220539	41253026
STAT3	17	40465342	40540586
STAT4	2	191894302	192016322
STAT6	12	57489260	57525922
STK39	2	168810530	169104651
STN1	10	105642300	105677963
STRBP	9	125878043	126030855
STX1B	16	31000577	31021949
STX4	16	31044210	31054296
SUGCT	7	40174575	40900362
SULT1A1	16	28616903	28634946
SULT1A3	16	30210552	30215631
SULT1A4	16	29467780	29476287
SULT1C3	2	108863651	108881807
SULT1C4	2	108994468	109004513
SULT2B1	19	49055332	49102682
SUMO4	6	149721495	149722177
SV2C	5	75378997	75649764
SYT1	12	79257773	79845788
TAAR6	6	132891461	132892498
TAB2	6	149639063	149732749
TACR1	2	75273590	75426826
TACR3	4	104507188	104640973
TANC1	2	159825146	160089170
TANC2	17	61086917	61505060
TAOK3	12	118587606	118810750
TAPBP	6	33267471	33282164
TAS2R16	7	122634759	122635754
TBC1D1	4	37892708	38140796
TBC1D32	6	121400640	121655891
TBL1XR1	3	176737143	176915261
TBX2	17	59477257	59486827
TBX21	17	45810610	45823485
TBXA2R	19	3594504	3606838
TBXAS1	7	139476850	139720125
TBXT	6	166571144	166582143
TCF19	6	31126319	31131992
TCF7L2	10	114710009	114927437
TENT4A	5	74807581	74896969
TET2	4	106067032	106200973
TEX10	9	103064359	103115221
TF	3	133464800	133497850
TGFB1	19	41807610	41859816
TGFBR2	3	30647994	30735634
TGFBR3	1	92145902	92371892
TH	11	2185159	2193107
THBD	20	23026270	23030378
THRA	17	38214543	38250120
THSD7B	2	137523115	138435287
TIRAP	11	126152960	126168740
TJP1	15	29991571	30261068
TLR2	4	154622652	154626851
TLR3	4	186990306	187009223
TLR4	9	120466610	120479149
TLR5	1	223282748	223316624
TLR7	X	12885202	12908499
TLR9	3	52255096	52273183
TMEM167A	5	82348665	82373682
TMEM43	3	14166440	14185179
TMX2	11	57480072	57508445
TNF	6	31543344	31546113
TNFAIP3	6	138188351	138204449
TNFRSF10A	8	23048189	23082639
TNFRSF11A	18	59992520	60058516
TNFRSF11B	8	119935796	119964439
TNFRSF1A	12	6437923	6451280
TNFRSF1B	1	12227060	12269285
TNFSF11	13	43136872	43182149
TNRC6A	16	24741016	24838953
TOLLIP	11	1295601	1330884
TOP1	20	39657458	39753127
TOP2A	17	38544768	38574202
TP53	17	7565097	7580752
TP53AIP1	11	128804626	128813040
TPH1	11	18039111	18063973
TPH2	12	72332626	72580398
TPMT	6	18128542	18155305
TRAF1	9	123664671	123691451
TRAF3IP2	6	111877657	111927481
TREML4	6	41196062	41206620
TRIB2	2	12857015	12882860
TRIB3	20	361261	378203
TRPV1	17	3468738	3500392
TSC1	9	135766735	135820020
TSPAN5	4	99391518	99579780
TSPYL1	6	116597741	116601066
TTC37	5	94799599	94890711
TUBB1	20	57594309	57600521
TXNDC11	16	11773016	11830089
TXNRD2	22	19863040	19921049
TYMP	22	50964181	50968485
TYMS	18	657604	673578
UBE2I	16	1355548	1377019
UGGT2	13	96453834	96705736
UGT1A	2	234494085	234494937
UGT1A1	2	234526291	234681956
UGT1A10	2	234545100	234546023
UGT1A3	2	234637688	234681946
UGT1A4	2	234627467	234628333
UGT1A5	2	234621553	234681946
UGT1A6	2	234601512	234664997
UGT1A7	2	234591014	234600993
UGT1A8	2	234526279	234681946
UGT1A9	2	234580544	234681946
UGT2A1	4	70461968	70518965
UGT2B10	4	69681711	69696914
UGT2B15	4	69512348	69536346
UGT2B7	4	69917081	69978705
ULK3	15	75128457	75135538
UMPS	3	124449213	124464040
UST	6	149068464	149398126
VAC14	16	70721342	70835064
VASP	19	46009837	46030241
VDR	12	48235320	48336831
VEGFA	6	43737950	43754224
VKORC1	16	31102163	31107301
VKORC1L1	7	65338254	65424550
WIF1	12	65444406	65515346
WNK1	12	861759	1020618
WNT5B	12	1639057	1756409
WRB	21	40752170	40800454
XBP1	22	29190543	29196585
XDH	2	31557187	31637581
XIRP2	2	167744997	168116263
XPA	9	100437191	100459639
XPC	3	14186647	14214562
XPNPEP2	X	128872950	128903514
XPO1	2	61704984	61765761
XRCC1	19	44047192	44084625
XRCC3	14	104163946	104181841
XRCC4	5	82373317	82649606
XRCC5	2	216972187	217071026
XYLT2	17	48423453	48440499
YEATS4	12	69753483	69784576
ZBTB22	6	33282183	33285719
ZDHHC7	16	85007787	85045141
ZMAT4	8	40388109	40755352
ZNF134	19	58125601	58134724
ZNF165	6	28048909	28057341
ZNF211	19	58141761	58154147
ZNF385D	3	21459915	22414812
ZNF423	16	49521435	49891830
ZNF565	19	36673188	36737159
ZNF568	19	37407231	37488834
ZNF697	1	120162045	120190396
ZNF804A	2	185463093	185804219
ZNF816	19	53430388	53466164
ZSCAN25	7	99214571	99230030
